# Supplementary material for: Perch Positioning Affects both Laying Hen Locomotion and Forces Experienced at the Keel
Source: Animals (Basel). 2020 Jul 18;10(7):1223. doi: 10.3390/ani10071223 (PMC7401534; doi:10.3390/ani10071223)
Supplement: Supplementary file 1 [file animals-10-01223-s001.zip]

Archive with 1 entries (1 files):
- animals-832637-supplementary.xlsx
