# Supplementary material for: Perch Positioning Affects both Laying Hen Locomotion and Forces Experienced at the Keel
Source: Animals (Basel). 2020 Jul 18;10(7):1223. doi: 10.3390/ani10071223 (PMC7401534; doi:10.3390/ani10071223)
Supplement: Supplementary file 1 [file animals-10-01223-s001.zip › animals-832637-supplementary.xlsx]

## Sheet: variables
pen	Pen ID
hen	Hen ID
ID	Combination of pen.hen ID
weight	Bodyweight (kg)
hybrid	Laying hen strain * brown = Brown Nick * white = Nick Chick
condition	Treatment combination * D1: downward, flat angle, short distance * D2: downward, flat angle, long distance * D3: downward, steep angle, short distance * D4: downward, steep angle, long distance * U1: upward, flat angle, short distance * U2: upward, flat angle, long distance * U3: upward, steep angle, short distance * U4: upward, steep angle, long distance
direction	Direction of transition * upward * downward
angle	Angle of transition * steep * flat
distance	Distance of transition * 50 cm (short) * 100 cm (long)
jump	Jump number 1-5
date	Calendar date
squat	Squat movements after landing * 0: no * 1: yes
walk	Walking on perch after landing * 0: no * 1: yes
step	Steps on perch after landing * 0: no * 1: yes
jumped	Transitioned? * 0: no * 1: yes
latency_jump	Latency to jump (s)
flaps	Number of wing flaps during flight
notonperch	Landing NOT on perch * 0: no * 1: yes
duration_landing	Duration landing phase (s)
wingslanding	Wing movements during landing phase * 0: no * 1: yes
balancing	Balancing movements during landing phase * 0: no * 1: yes
balance_binary	Any balancing movement during landing phase (including: notonperch, wingslanding, balancing) * 0: no * 1: yes
latency_peck	Latency to peck at reward after landing (s)
to_meanacc	Average acceleration during take-off (g)
fly_meanacc	Average acceleration during flight (g)
land_meanacc	Average acceleration during landing (g)
to_peakacc	Peak acceleration during take-off (g)
fly_peakacc	Peak acceleration during flight (g)
land_peakacc	Peak acceleration during landing (g)

## Sheet: data
pen	hen	ID	weight	hybrid	condition	direction	angle	distance	jump	date	squat	walk	step	jumped	latency_jump	flaps	notonperch	duration_landing	wingslanding	balancing	balance_binary	latency_peck	to_meanacc	fly_meanacc	land_meanacc	to_peakacc	fly_peakacc	land_peakacc
1	5	1.05	1.78	brown	D2	down	flat	100	2	10.08.2017	0	0	1	1	3.533	2	0	0.516	0	1	1	0.784	1.73236	4.44236	2.08303	4.58	7.41	2.79
1	5	1.05	1.78	brown	D2	down	flat	100	3	10.08.2017	0	0	1	1	1.893	3	0	0.548	0	1	1	0.564	1.5636	3.91461	1.61371	4.74	7.41	2.12
1	5	1.05	1.78	brown	D2	down	flat	100	4	10.08.2017	0	0	1	1	3.35	3	0	0.6	1	0	1	0.732	1.65598	3.10373	1.46539	6.55	8.35	1.7
1	5	1.05	1.78	brown	D2	down	flat	100	5	10.08.2017	0	0	1	1	1.916	3	0	0.544	0	0	0	0.76	3.00662	2.81351	1.54506	7.64	5.74	1.81
1	5	1.05	1.78	brown	D4	down	steep	100	1	27.07.2017	0	0	1	1	1.9	3	0	0.449	0	0	0	0.673	1.28376	1.34356	1.33609	1.53	1.55	1.59
1	5	1.05	1.78	brown	D4	down	steep	100	2	27.07.2017	0	0	1	1	1.608	3	0	0.485	0	0	0	0.725	1.353	1.31953	1.3484	1.55	1.6	1.59
1	5	1.05	1.78	brown	D4	down	steep	100	3	27.07.2017	0	0	1	1	1.609	3	0	0.4	0	0	0	0.684	1.31369	1.3509	1.33557	1.5	1.54	1.58
1	5	1.05	1.78	brown	D4	down	steep	100	4	27.07.2017	0	0	1	1	4.257	3	0	0.428	0	0	0	0.708	1.30833	1.29673	1.33259	1.56	1.54	1.57
1	5	1.05	1.78	brown	D4	down	steep	100	5	27.07.2017	0	0	1	1	1.702	3	0	0.408	0	0	0	0.66	1.30295	1.34919	1.33503	1.68	1.56	1.53
1	5	1.05	1.78	brown	U1	up	flat	50	1	31.07.2017	0	0	0	1	0.432	0	0	0.56	0	0	0	0.968	1.34	1.26015	1.2597	1.52	1.55	1.48
1	5	1.05	1.78	brown	U1	up	flat	50	2	31.07.2017	0	0	0	1	0.441	0	0	0.432	0	0	0	0.876	1.31738	1.25231	1.32846	1.63	1.42	1.57
1	5	1.05	1.78	brown	U1	up	flat	50	3	31.07.2017	0	0	0	1	0.492	0	0	0.484	0	0	0	0.776	1.25923	1.22646	1.29846	1.44	1.41	1.51
1	5	1.05	1.78	brown	U1	up	flat	50	4	31.07.2017	0	0	0	1	0.344	0	0	0.456	0	0	0	0.908	1.26225	1.23944	1.31099	1.51	1.38	1.47
1	5	1.05	1.78	brown	U1	up	flat	50	5	31.07.2017	0	0	0	1	0.5	0	0	0.292	0	0	0	0.756	1.30136	1.33712	1.3097	1.47	1.6	1.45
1	5	1.05	1.78	brown	U2	up	flat	100	1	24.07.2017	0	0	0	1	0.736	3	0	0.58	0	1	1	0.648	1.64218	1.49145	1.28527	2.5	2.06	1.54
1	5	1.05	1.78	brown	U2	up	flat	100	2	24.07.2017	0	0	0	1	0.93	3	0	0.352	0	0	0	0.56	1.39091	1.30152	1.31788	1.71	1.53	1.61
1	5	1.05	1.78	brown	U2	up	flat	100	3	24.07.2017	0	0	1	1	1.4	3	0	0.352	0	0	0	0.668	1.39352	1.30056	1.29437	1.68	1.56	1.51
1	5	1.05	1.78	brown	U2	up	flat	100	4	24.07.2017	0	0	1	1	1.289	3	0	0.356	0	0	0	0.556	1.25746	1.16225	1.25479	1.56	1.44	1.49
1	5	1.05	1.78	brown	U2	up	flat	100	5	24.07.2017	0	0	1	1	1.541	3	0	0.572	0	1	1	0.692	1.27966	1.39276	1.27	1.69	1.72	1.5
1	5	1.05	1.78	brown	U3	up	steep	50	1	14.08.2017	0	0	0	1	0.352	0	0	0.408	0	0	0	0.784	1.32937	1.32709	1.32165	1.55	1.55	1.56
1	5	1.05	1.78	brown	U3	up	steep	50	2	14.08.2017	0	0	0	1	0.852	0	0	0.392	0	0	0	0.708	1.32136	1.31955	1.33	1.49	1.55	1.51
1	5	1.05	1.78	brown	U3	up	steep	50	3	14.08.2017	0	0	0	1	0.383	0	0	0.38	0	0	0	0.824	1.34222	1.32139	1.35208	1.6	1.54	1.54
1	5	1.05	1.78	brown	U3	up	steep	50	4	14.08.2017	0	0	0	1	0.468	0	0	0.532	0	1	1	0.784	1.34885	1.33321	1.36679	1.51	1.52	1.54
1	5	1.05	1.78	brown	U3	up	steep	50	5	14.08.2017	0	0	0	1	0.624	0	0	0.364	0	0	0	0.824	1.34218	1.31769	1.33231	1.6	1.55	1.54
1	5	1.05	1.78	brown	U4	up	steep	100	1	07.08.2017	0	0	1	1	1.308	3	0	0.676	1	0	1	0.832	1.33771	1.35036	1.35482	1.63	1.65	1.58
1	5	1.05	1.78	brown	U4	up	steep	100	2	07.08.2017	0	0	0	1	2.128	3	0	0.5	0	0	0	0.816	1.43386	1.30682	1.3008	1.73	1.6	1.51
1	5	1.05	1.78	brown	U4	up	steep	100	3	07.08.2017	0	0	1	1	1.6	3	0	0.616	0	0	0	0.831	1.29459	1.32024	1.33576	1.52	1.58	1.53
1	5	1.05	1.78	brown	U4	up	steep	100	4	07.08.2017	0	0	1	1	1.924	3	0	0.444	0	0	0	0.677	1.38097	1.31542	1.36639	1.61	1.53	1.56
1	5	1.05	1.78	brown	U4	up	steep	100	5	07.08.2017	1	0	1	1	1.2	3	0	0.568	0	0	0	0.7	1.37256	1.35474	1.33667	1.59	1.57	1.52
1	6	1.06	1.92	brown	D1	down	flat	50	1	31.07.2017	0	0	1	1	1.136	0	0	0.632	0	1	1	0.908	1.49425	1.36745	1.33745	2.11	1.55	1.51
1	6	1.06	1.92	brown	D1	down	flat	50	2	31.07.2017	0	0	1	1	1.501	0	0	0.48	1	0	1	0.817	1.14944	1.42315	1.31796	1.7	1.83	1.59
1	6	1.06	1.92	brown	D1	down	flat	50	3	31.07.2017	0	0	1	1	1.632	0	0	0.528	0	0	0	0.952	1.41065	1.31481	1.39519	1.74	1.5	1.63
1	6	1.06	1.92	brown	D1	down	flat	50	4	31.07.2017	0	0	1	1	1.308	0	0	0.648	1	0	1	0.908	1.7284	1.34574	1.2716	3.5	1.61	1.5
1	6	1.06	1.92	brown	D1	down	flat	50	5	31.07.2017	0	0	1	1	1.848	0	0	0.792	0	1	1	1.7	1.10466	1.34456	1.34806	1.89	1.64	1.65
1	6	1.06	1.92	brown	D2	down	flat	100	1	24.07.2017	0	0	1	1	1.992	3	0	0.536	1	0	1	0.708	1.34676	1.57991	1.41468	2.07	2.27	1.76
1	6	1.06	1.92	brown	D2	down	flat	100	2	24.07.2017	0	0	1	1	3.192	3	0	0.484	1	0	1	0.748	1.34657	1.28889	1.25167	1.71	1.61	1.53
1	6	1.06	1.92	brown	D2	down	flat	100	3	24.07.2017	0	0	1	1	2.669	3	0	0.452	0	0	0	0.584	1.29143	1.11052	1.27013	1.63	1.26	1.49
1	6	1.06	1.92	brown	D2	down	flat	100	4	24.07.2017	0	0	1	1	2.313	3	0	0.74	1	0	1	1.184	1.68921	1.45474	1.33254	3.56	2.73	1.62
1	6	1.06	1.92	brown	D2	down	flat	100	5	24.07.2017	0	0	1	1	0.688	3	0	0.501	0	0	0	1.477	1.2212	1.17863	1.20795	1.54	1.34	1.42
1	6	1.06	1.92	brown	D3	down	steep	50	1	14.08.2017	0	0	1	1	2.972	1	0	0.921	1	0	1	1.313	1.30678	1.27522	1.27056	1.48	1.46	1.46
1	6	1.06	1.92	brown	D3	down	steep	50	2	14.08.2017	0	0	1	1	10.426	1	0	0.6	1	0	1	0.776	1.25642	1.25954	1.25752	1.48	1.48	1.48
1	6	1.06	1.92	brown	D3	down	steep	50	3	14.08.2017	0	0	1	1	2.986	1	0	0.524	0	0	0	0.64	1.24725	1.25893	1.26771	1.59	1.44	1.48
1	6	1.06	1.92	brown	D3	down	steep	50	4	14.08.2017	0	0	1	1	2.093	1	0	0.485	0	0	0	0.753	1.26437	1.2635	1.25883	1.51	1.52	1.48
1	6	1.06	1.92	brown	D3	down	steep	50	5	14.08.2017	0	0	1	1	2.444	1	0	0.536	1	0	1	1.044	1.25961	1.25291	1.24612	1.46	1.45	1.46
1	6	1.06	1.92	brown	D4	down	steep	100	1	07.08.2017	0	0	1	1	7.35	4	0	0.56	1	0	1	1.068	1.26067	1.2772	1.28467	1.56	1.71	1.56
1	6	1.06	1.92	brown	D4	down	steep	100	2	07.08.2017	0	0	1	1	4.297	4	0	0.663	0	0	0	1.108	1.3042	1.22753	1.22216	1.66	1.62	1.58
1	6	1.06	1.92	brown	U1	up	flat	50	1	16.08.2017	0	0	1	1	1.653	0	0	0.45	0	0	0	0.55	1.90088	2.97525	1.0445	2.66	4.13	1.66
1	6	1.06	1.92	brown	U1	up	flat	50	2	16.08.2017	0	0	1	1	1.609	0	0	0.48	1	0	1	0.581	1.85867	3.16072	1.09759	2.35	4	1.95
1	6	1.06	1.92	brown	U1	up	flat	50	3	16.08.2017	0	0	1	1	1.274	0	0	0.516	0	0	0	0.78	1.89377	3.15584	1.11182	2.42	4.32	1.61
1	6	1.06	1.92	brown	U1	up	flat	50	4	16.08.2017	0	0	1	1	1.5	0	0	0.332	0	0	0	0.54	1.77442	3.28026	0.941429	2.43	4.03	1.81
1	6	1.06	1.92	brown	U1	up	flat	50	5	16.08.2017	0	0	1	1	1.497	0	0	0.408	0	0	0	0.592	1.81723	3.1741	1.1788	2.45	4.18	3.09
1	6	1.06	1.92	brown	U2	up	flat	100	2	10.08.2017	1	0	1	1	4.209	3	0	0.616	0	0	0	0.801	2.41288	2.76827	1.17788	4.59	7.08	1.59
1	6	1.06	1.92	brown	U2	up	flat	100	3	10.08.2017	0	0	1	1	7.685	3	0	0.615	1	0	1	0.801	1.78208	1.52358	1.27283	3.91	2.37	1.84
1	6	1.06	1.92	brown	U2	up	flat	100	4	10.08.2017	0	0	1	1	5.109	3	0	0.537	0	0	0	0.837	1.88396	1.84	1.32283	2.84	3.59	1.58
1	6	1.06	1.92	brown	U2	up	flat	100	5	10.08.2017	0	0	1	1	9.863	3	0	0.5	0	0	0	0.717	1.81358	1.9183	1.26925	4.72	3.72	1.44
1	6	1.06	1.92	brown	U3	up	steep	50	1	02.08.2017	0	0	0	1	1.228	0	0	0.748	1	0	1	0.864	0.992	1.11692	1.69323	1.41	1.9	2.33
1	6	1.06	1.92	brown	U3	up	steep	50	2	02.08.2017	0	0	0	1	0.973	0	0	0.476	0	0	0	0.716	1.32058	1.03058	1.40326	2.11	1.35	1.6
1	6	1.06	1.92	brown	U3	up	steep	50	3	02.08.2017	0	0	0	1	0.917	0	0	0.291	0	0	0	0.56	1.07304	1.37714	1.38179	1.7	1.67	1.54
1	6	1.06	1.92	brown	U3	up	steep	50	4	02.08.2017	0	0	0	1	0.733	0	0	0.304	0	0	0	0.605	1.14051	1.40237	1.28966	1.53	1.82	1.53
1	6	1.06	1.92	brown	U3	up	steep	50	5	02.08.2017	0	0	0	1	0.684	0	0	0.473	0	0	0	0.665	1.57062	1.13156	1.37359	2.35	1.43	1.75
1	6	1.06	1.92	brown	U4	up	steep	100	2	27.07.2017	1	0	0	1	3.693	3	0	0.656	0	0	0	0.992	1.24152	1.07045	1.18667	1.45	1.27	1.39
1	6	1.06	1.92	brown	U4	up	steep	100	3	27.07.2017	2	1	1	1	13.591	3	0	0.508	1	0	1	0.808	1.23185	1.16785	1.22815	1.43	1.38	1.39
1	6	1.06	1.92	brown	U4	up	steep	100	5	27.07.2017	1	0	1	1	5.333	3	0	0.717	0	0	0	0.948	1.22119	1.18678	1.20542	1.48	1.42	1.44
1	7	1.07	1.95	brown	D1	down	flat	50	2	02.08.2017	0	0	1	1	3.901	1	0	0.853	1	0	1	1.101	1.37557	2.34962	1.59717	3.15	5.72	2.68
1	7	1.07	1.95	brown	D2	down	flat	100	3	27.07.2017	0	0	1	1	3.816	3	0	0.808	1	1	1	1.276	1.20522	1.21611	1.20561	1.45	1.4	1.45
1	7	1.07	1.95	brown	D2	down	flat	100	4	27.07.2017	0	0	1	1	4.785	3	0	3.525	0	1	1	3.625	1.27994	1.26018	1.22917	1.55	1.46	1.44
1	7	1.07	1.95	brown	D2	down	flat	100	5	27.07.2017	0	0	1	1	5.376	3	0	0.716	0	0	0	1.176	1.22167	1.20726	1.22214	1.49	1.45	1.44
1	7	1.07	1.95	brown	D4	down	steep	100	2	10.08.2017	0	0	1	1	5.166	6	0	0.668	1	0	1	1.552	2.56015	3.03691	1.56483	6.77	10.14	1.95
1	7	1.07	1.95	brown	U1	up	flat	50	1	14.08.2017	0	0	1	1	1.762	0	0	0.739	0	0	0	0.892	1.32269	1.34974	1.31744	1.56	1.55	1.57
1	7	1.07	1.95	brown	U1	up	flat	50	2	14.08.2017	0	0	1	1	3.04	0	0	0.781	0	0	0	1.248	1.3457	1.35215	1.34291	1.63	1.6	1.49
1	7	1.07	1.95	brown	U1	up	flat	50	3	14.08.2017	0	0	0	1	4.641	0	0	0.5	0	0	0	0.916	1.35098	1.32918	1.35098	1.54	1.52	1.53
1	7	1.07	1.95	brown	U1	up	flat	50	4	14.08.2017	0	0	0	1	9.15	0	0	0.472	0	0	0	0.948	1.32589	1.34402	1.33991	1.54	1.6	1.57
1	7	1.07	1.95	brown	U1	up	flat	50	5	14.08.2017	0	0	1	1	2.661	0	0	0.62	0	0	0	0.92	1.34972	1.35417	1.36176	1.59	1.55	1.58
1	7	1.07	1.95	brown	U2	up	flat	100	1	07.08.2017	0	0	0	1	2.268	3	0	1.132	1	1	1	1.625	1.11527	1.25813	1.12912	1.6	1.53	1.39
1	7	1.07	1.95	brown	U2	up	flat	100	3	07.08.2017	0	0	0	1	2.284	4	0	0.592	0	0	0	1.14	1.33333	1.32045	1.25061	1.51	1.46	1.46
1	7	1.07	1.95	brown	U2	up	flat	100	5	07.08.2017	0	0	1	1	6.449	3	0	0.472	0	1	1	0.732	1.35083	1.25528	1.28764	1.53	1.45	1.48
1	7	1.07	1.95	brown	U3	up	steep	50	1	31.07.2017	0	0	0	1	1.728	1	0	0.584	0	0	0	0.86	1.32012	1.19788	1.37094	1.66	1.47	1.65
1	7	1.07	1.95	brown	U3	up	steep	50	2	31.07.2017	0	0	0	1	1.092	1	0	0.616	0	0	0	0.956	1.22071	1.17318	1.18988	1.42	1.36	1.42
1	7	1.07	1.95	brown	U3	up	steep	50	3	31.07.2017	0	0	0	1	1.744	1	0	0.892	0	0	0	1.232	1.25044	1.20835	1.28011	1.44	1.57	1.53
1	7	1.07	1.95	brown	U3	up	steep	50	4	31.07.2017	0	0	0	1	1.1	1	0	0.552	0	0	0	0.901	1.3	1.24713	1.26426	1.55	1.48	1.49
1	7	1.07	1.95	brown	U3	up	steep	50	5	31.07.2017	0	0	0	1	1.493	1	0	0.324	0	0	0	0.84	1.26639	1.13598	1.18103	1.49	1.31	1.43
1	7	1.07	1.95	brown	U4	up	steep	100	2	24.07.2017	1	0	1	1	2.692	3	0	0.993	1	1	1	1.145	1.26646	1.22031	1.47538	1.59	1.53	1.72
1	7	1.07	1.95	brown	U4	up	steep	100	3	24.07.2017	0	0	1	1	8.943	3	0	0.608	1	0	1	0.916	1.21661	1.29048	1.44097	1.65	1.63	1.61
1	7	1.07	1.95	brown	U4	up	steep	100	4	24.07.2017	0	0	0	1	7.321	3	0	0.641	1	0	1	1.133	1.42662	1.30442	1.34468	1.72	1.53	1.6
1	7	1.07	1.95	brown	U4	up	steep	100	5	24.07.2017	0	0	1	1	3.125	3	0	0.641	0	0	0	1.017	1.33581	1.26532	1.39419	1.52	1.5	1.61
1	8	1.08	1.96	brown	D1	down	flat	50	1	14.08.2017	0	0	1	1	1.309	0	0	0.468	0	1	1	0.752	1.333	1.36067	1.331	1.57	1.52	1.57
1	8	1.08	1.96	brown	D1	down	flat	50	2	14.08.2017	0	0	1	1	3.158	0	0	0.532	0	0	0	0.824	1.33879	1.3267	1.33121	1.51	1.5	1.52
1	8	1.08	1.96	brown	D1	down	flat	50	3	14.08.2017	0	0	1	1	1.777	0	0	0.4	0	0	0	0.692	1.35831	1.33987	1.34104	1.59	1.56	1.52
1	8	1.08	1.96	brown	D1	down	flat	50	4	14.08.2017	0	0	0	1	1.468	0	0	0.332	0	0	0	0.784	1.31951	1.37214	1.2966	1.55	1.7	1.56
1	8	1.08	1.96	brown	D1	down	flat	50	5	14.08.2017	0	0	1	1	1.498	0	0	0.449	0	0	0	0.709	1.34476	1.3225	1.33381	1.53	1.58	1.59
1	8	1.08	1.96	brown	D2	down	flat	100	1	07.08.2017	0	0	1	1	3.933	2	0	0.724	0	1	1	1.016	1.41786	1.37643	1.34622	1.78	1.6	1.62
1	8	1.08	1.96	brown	D2	down	flat	100	2	07.08.2017	0	0	1	1	3.432	2	0	0.64	0	1	1	0.852	1.35989	1.3958	1.32909	1.65	1.65	1.52
1	8	1.08	1.96	brown	D2	down	flat	100	3	07.08.2017	0	0	1	1	2.54	2	0	0.464	0	0	0	0.848	1.23953	1.34518	1.32553	1.49	1.58	1.56
1	8	1.08	1.96	brown	D2	down	flat	100	4	07.08.2017	0	0	1	1	3.893	2	0	0.455	0	0	0	0.708	1.33459	1.35318	1.35024	1.53	1.56	1.63
1	8	1.08	1.96	brown	D2	down	flat	100	5	07.08.2017	0	1	1	1	3.28	2	0	0.544	0	1	1	0.758	1.3281	1.3657	1.3448	1.64	1.59	1.56
1	8	1.08	1.96	brown	D3	down	steep	50	1	31.07.2017	0	0	1	1	1.145	0	0	0.74	0	0	0	1.008	1.39643	1.31478	1.37043	2.09	1.57	1.66
1	8	1.08	1.96	brown	D3	down	steep	50	2	31.07.2017	0	0	1	1	1.754	0	0	0.648	1	0	1	0.864	1.27348	1.25571	1.24259	2.02	1.71	1.49
1	8	1.08	1.96	brown	D3	down	steep	50	3	31.07.2017	0	0	1	1	2.68	0	0	0.7	0	0	0	1.048	1.43089	1.35723	1.36018	2.54	1.6	1.56
1	8	1.08	1.96	brown	D3	down	steep	50	4	31.07.2017	0	0	1	1	1.237	0	0	1.372	0	1	1	1.725	1.50072	1.41414	1.33721	2.13	1.59	1.54
1	8	1.08	1.96	brown	D3	down	steep	50	5	31.07.2017	0	0	1	1	1.132	0	0	0.656	1	0	1	0.847	1.63866	1.43125	1.22554	4.48	1.97	1.56
1	8	1.08	1.96	brown	D4	down	steep	100	1	24.07.2017	0	0	1	1	3.541	3	0	0.584	1	0	1	1.032	1.30463	1.28636	1.37488	2.91	1.98	1.79
1	8	1.08	1.96	brown	D4	down	steep	100	2	24.07.2017	1	0	1	1	3.893	3	0	0.892	1	1	1	1.14	1.42495	1.60693	1.38248	2.22	2.21	1.67
1	8	1.08	1.96	brown	D4	down	steep	100	3	24.07.2017	0	0	1	1	2.361	3	0	0.606	0	1	1	0.906	1.46328	1.2158	1.17183	2.14	1.58	1.45
1	8	1.08	1.96	brown	D4	down	steep	100	4	24.07.2017	0	0	1	1	2.841	3	0	0.764	1	0	1	0.972	1.48354	1.29299	1.2885	2.41	1.68	1.65
1	8	1.08	1.96	brown	D4	down	steep	100	5	24.07.2017	0	0	1	1	2.709	3	0	0.516	0	1	1	0.832	1.31856	1.26019	1.24308	2	1.52	1.45
1	8	1.08	1.96	brown	U2	up	flat	100	1	27.07.2017	0	0	0	1	1.818	2	0	0.609	0	1	1	0.953	1.25286	1.22976	1.28214	1.45	1.42	1.55
1	8	1.08	1.96	brown	U2	up	flat	100	2	27.07.2017	0	0	1	1	1.672	2	0	0.741	0	0	0	0.977	1.30591	1.29966	1.30909	1.53	1.5	1.54
1	8	1.08	1.96	brown	U2	up	flat	100	3	27.07.2017	0	0	1	1	1.734	2	0	0.656	0	1	1	0.908	1.33359	1.27821	1.31846	1.59	1.48	1.56
1	8	1.08	1.96	brown	U2	up	flat	100	4	27.07.2017	0	0	1	1	1.909	2	0	0.484	0	0	0	0.976	1.34603	1.26282	1.32	1.55	1.47	1.58
1	8	1.08	1.96	brown	U2	up	flat	100	5	27.07.2017	0	0	1	1	1.993	2	0	0.4	0	0	0	0.852	1.27271	1.25237	1.29797	1.52	1.54	1.62
1	8	1.08	1.96	brown	U4	up	steep	100	1	10.08.2017	0	0	1	1	3.996	3	0	0.684	1	0	1	1	1.41636	1.72351	1.45818	3.33	4.36	1.73
1	8	1.08	1.96	brown	U4	up	steep	100	2	10.08.2017	1	0	1	1	4.553	3	0	0.784	1	0	1	1.304	1.13623	1.4113	1.30909	3.73	3.26	1.9
1	8	1.08	1.96	brown	U4	up	steep	100	3	10.08.2017	0	0	1	1	4.225	3	0	0.616	1	0	1	1.164	1.07675	1.56935	1.28883	2.67	2.92	1.95
1	8	1.08	1.96	brown	U4	up	steep	100	4	10.08.2017	1	0	1	1	2.489	3	0	0.584	1	0	1	0.868	1.93133	1.73012	1.25554	3.54	4.01	1.59
1	8	1.08	1.96	brown	U4	up	steep	100	5	10.08.2017	1	0	1	1	3.117	3	0	0.616	1	0	1	1.264	2.26494	1.76312	1.26571	4.72	3.65	1.49
1	9	1.09	1.81	brown	D1	down	flat	50	1	10.08.2017	0	0	1	1	1.917	0	0	0.568	0	0	0	0.968	2.27178	1.6602	1.6602	5.31	2.03	2.03
1	9	1.09	1.81	brown	D1	down	flat	50	2	10.08.2017	0	0	1	1	1.5	0	0	0.552	0	0	0	0.884	2.51561	1.44561	1.5422	4.58	1.68	1.79
1	9	1.09	1.81	brown	D1	down	flat	50	3	10.08.2017	0	0	1	1	5.913	0	0	0.532	0	0	0	0.849	3.00057	1.53875	1.555	5.94	1.82	1.84
1	9	1.09	1.81	brown	D1	down	flat	50	4	10.08.2017	0	0	1	1	1.429	0	0	0.284	0	0	0	0.616	2.78682	1.6083	1.59886	4.65	1.8	1.83
1	9	1.09	1.81	brown	D1	down	flat	50	5	10.08.2017	0	0	1	1	0.952	0	0	0.768	0	0	0	1.866	3.10439	1.57012	1.52159	4.63	1.93	1.74
1	9	1.09	1.81	brown	D2	down	flat	100	1	16.08.2017	0	0	1	1	1.557	2	0	0.861	1	0	1	1.234	2.1165	2.17236	2.67236	2.77	5.02	7.3
1	9	1.09	1.81	brown	D2	down	flat	100	2	16.08.2017	0	0	1	1	1.809	2	0	0.793	0	0	0	1.101	2.04222	2.15748	2.78356	2.77	4.71	6.03
1	9	1.09	1.81	brown	D2	down	flat	100	3	16.08.2017	0	0	1	1	2.045	2	0	2.273	0	0	0	1.473	2.25527	2.02182	2.33136	2.87	4.18	6.21
1	9	1.09	1.81	brown	D2	down	flat	100	4	16.08.2017	0	0	1	1	10.267	3	0	0.573	0	0	0	0.804	2.04673	2.04033	2.88587	3.06	6.37	6.68
1	9	1.09	1.81	brown	D2	down	flat	100	5	16.08.2017	0	0	1	1	2.033	2	0	0.977	0	0	0	1.277	2.37587	1.73457	2.77674	3.22	3.22	8.18
1	9	1.09	1.81	brown	D3	down	steep	50	1	27.07.2017	0	0	1	1	2.181	0	0	0.52	0	0	0	0.875	1.26573	1.29845	1.2999	1.59	1.5	1.49
1	9	1.09	1.81	brown	D3	down	steep	50	2	27.07.2017	1	0	1	1	3.893	0	0	0.568	0	0	0	0.824	1.31896	1.3201	1.28573	1.53	1.54	1.54
1	9	1.09	1.81	brown	D3	down	steep	50	3	27.07.2017	0	0	1	1	1.992	0	0	0.717	0	0	0	0.981	1.29378	1.28044	1.27767	1.57	1.49	1.44
1	9	1.09	1.81	brown	D3	down	steep	50	4	27.07.2017	0	0	1	1	2.3	0	0	0.732	0	0	0	1.016	1.30788	1.26747	1.29848	1.49	1.48	1.53
1	9	1.09	1.81	brown	D3	down	steep	50	5	27.07.2017	0	0	1	1	4.197	0	0	0.815	1	0	1	1.232	1.18627	1.3472	1.27229	1.51	1.61	1.54
1	9	1.09	1.81	brown	D4	down	steep	100	1	02.08.2017	0	0	1	1	2.621	3	0	1.568	1	1	1	1.868	2.07669	3.40654	2.42045	6.85	10.8	8.67
1	9	1.09	1.81	brown	D4	down	steep	100	2	02.08.2017	1	0	1	1	3.765	3	0	0.601	0	0	0	0.877	2.14745	3.42614	1.61229	9.31	8.73	1.99
1	9	1.09	1.81	brown	D4	down	steep	100	3	02.08.2017	0	0	1	1	7.957	3	0	0.834	1	0	1	1.605	2.18793	3.23	1.47885	9.25	9.31	2.33
1	9	1.09	1.81	brown	D4	down	steep	100	4	02.08.2017	1	0	1	1	3.858	3	0	0.709	0	0	0	0.861	2.33808	3.2976	1.51582	8.49	7.49	1.77
1	9	1.09	1.81	brown	D4	down	steep	100	5	02.08.2017	0	1	1	1	25.084	3	0	0.844	0	0	0	1.46	2.10584	2.87205	1.48484	9.01	8.76	1.82
1	9	1.09	1.81	brown	U1	up	flat	50	1	24.07.2017	0	0	1	1	1.748	0	0	0.908	1	1	1	1.124	1.32551	1.52539	1.39584	1.78	1.85	1.6
1	9	1.09	1.81	brown	U1	up	flat	50	2	24.07.2017	0	0	1	1	0.368	0	0	0.615	0	1	1	0.884	1.38263	1.36105	1.34908	1.62	1.55	1.56
1	9	1.09	1.81	brown	U1	up	flat	50	3	24.07.2017	0	1	1	1	6.078	0	0	0.832	1	0	1	2.157	1.34667	1.33885	1.42603	1.64	1.59	1.65
1	9	1.09	1.81	brown	U1	up	flat	50	4	24.07.2017	0	0	1	1	2.069	0	0	0.332	0	0	0	0.632	1.31474	1.28553	1.27974	1.72	1.55	1.68
1	9	1.09	1.81	brown	U1	up	flat	50	5	24.07.2017	0	0	1	1	2.348	0	0	0.3	0	0	0	0.924	1.42149	1.45277	1.43511	1.64	1.67	1.76
1	9	1.09	1.81	brown	U2	up	flat	100	1	31.07.2017	0	1	1	1	3.873	3	0	0.708	0	0	0	1.285	1.28875	1.36083	1.19681	1.68	1.69	1.61
1	9	1.09	1.81	brown	U2	up	flat	100	2	31.07.2017	0	0	1	1	2.301	3	0	0.371	0	0	0	0.908	1.34923	1.38282	1.40974	1.6	1.66	1.67
1	9	1.09	1.81	brown	U2	up	flat	100	3	31.07.2017	0	0	1	1	2.624	3	0	0.488	0	0	0	1.817	1.51523	1.29138	1.29662	1.89	1.61	1.48
1	9	1.09	1.81	brown	U2	up	flat	100	4	31.07.2017	0	0	1	1	2.552	3	0	0.816	0	1	1	1.145	1.31872	1.38885	1.32897	1.94	1.77	1.6
1	9	1.09	1.81	brown	U2	up	flat	100	5	31.07.2017	0	0	1	1	1.94	3	0	0.492	0	0	0	1.12	1.30059	1.42471	1.33788	1.73	1.73	1.54
1	9	1.09	1.81	brown	U3	up	steep	50	1	07.08.2017	0	0	0	1	2.084	0	0	1.089	0	0	0	1.389	1.29384	1.30726	1.24644	1.73	1.67	1.42
1	9	1.09	1.81	brown	U3	up	steep	50	2	07.08.2017	0	0	0	1	5.674	0	0	0.4	0	0	0	0.992	1.33719	1.37228	1.33123	1.58	1.54	1.53
1	9	1.09	1.81	brown	U3	up	steep	50	3	07.08.2017	0	0	0	1	4.466	0	0	0.4	0	0	0	1.1	1.38849	1.34247	1.31301	1.57	1.53	1.64
1	9	1.09	1.81	brown	U3	up	steep	50	4	07.08.2017	0	0	0	1	4.819	0	0	0.744	0	0	0	1.168	1.31712	1.3753	1.28273	1.68	1.54	1.46
1	9	1.09	1.81	brown	U3	up	steep	50	5	07.08.2017	0	0	0	1	2.828	0	0	0.525	0	0	0	1.017	1.31018	1.30839	1.36714	1.52	1.48	1.62
1	9	1.09	1.81	brown	U4	up	steep	100	1	14.08.2017	1	0	1	1	5.945	3	0	1.18	1	1	1	5.637	1.34867	1.32422	1.32244	1.59	1.5	1.54
1	9	1.09	1.81	brown	U4	up	steep	100	2	14.08.2017	0	0	1	1	9.113	3	0	1.016	0	1	1	1.335	1.35128	1.39641	1.37949	1.6	1.6	1.56
1	9	1.09	1.81	brown	U4	up	steep	100	3	14.08.2017	0	0	1	1	2.544	3	0	0.854	0	0	0	1.162	1.30763	1.34132	1.31395	1.5	1.49	1.47
1	9	1.09	1.81	brown	U4	up	steep	100	4	14.08.2017	0	0	0	1	3.185	3	0	0.979	0	1	1	1.863	1.2812	1.2704	1.352	1.43	1.59	1.48
1	9	1.09	1.81	brown	U4	up	steep	100	5	14.08.2017	0	0	1	1	3.401	3	0	1.08	0	0	0	1.232	1.36069	1.34138	1.34103	1.54	1.54	1.49
1	10	1.10	2	brown	D1	down	flat	50	1	24.07.2017	0	0	1	1	1.141	0	0	0.252	0	0	0	0.408	1.37708	1.51438	1.48315	1.67	1.74	1.77
1	10	1.10	2	brown	D1	down	flat	50	2	24.07.2017	0	0	1	1	0.508	0	0	0.392	0	0	0	0.484	1.41818	1.48398	1.49023	1.73	1.84	1.77
1	10	1.10	2	brown	D1	down	flat	50	3	24.07.2017	0	0	1	1	1.156	0	0	0.336	0	0	0	0.492	1.49434	1.5625	1.42526	1.91	1.84	1.69
1	10	1.10	2	brown	D1	down	flat	50	4	24.07.2017	0	0	1	1	1.302	0	0	0.292	0	0	0	0.516	1.37592	1.46039	1.43263	1.67	1.74	1.69
1	10	1.10	2	brown	D1	down	flat	50	5	24.07.2017	0	0	1	1	0.852	0	0	0.344	0	0	0	0.452	1.33216	1.50864	1.45261	1.67	1.77	1.77
1	10	1.10	2	brown	D2	down	flat	100	1	31.07.2017	0	0	1	1	3.121	2	0	0.416	0	0	0	0.66	1.37852	1.31891	1.25383	2.52	1.75	1.54
1	10	1.10	2	brown	D2	down	flat	100	2	31.07.2017	0	0	1	1	3.625	2	0	0.332	0	1	1	0.552	1.4073	1.22783	1.31583	2.32	1.79	1.63
1	10	1.10	2	brown	D2	down	flat	100	3	31.07.2017	0	0	1	1	2.885	2	0	0.3	0	0	0	0.508	1.49672	1.34893	1.28824	2.14	1.71	1.52
1	10	1.10	2	brown	D2	down	flat	100	4	31.07.2017	0	0	1	1	3.708	2	0	0.644	0	1	1	0.936	1.74335	1.46353	1.29826	4.31	1.88	1.55
1	10	1.10	2	brown	D3	down	steep	50	1	07.08.2017	0	0	1	1	2.357	0	0	0.832	0	1	1	1.092	1.34525	1.35667	1.31798	1.53	1.62	1.51
1	10	1.10	2	brown	D3	down	steep	50	2	07.08.2017	0	0	1	1	2.981	0	0	1.044	0	1	1	1.392	1.27556	1.33156	1.36044	1.63	1.52	1.59
1	10	1.10	2	brown	D3	down	steep	50	3	07.08.2017	0	0	1	1	2.36	0	0	0.66	1	0	1	0.684	1.29732	1.32959	1.30763	1.55	1.52	1.63
1	10	1.10	2	brown	D3	down	steep	50	4	07.08.2017	0	0	1	1	3.033	0	0	0.392	0	0	0	0.608	1.36667	1.37295	1.3459	1.85	1.65	1.54
1	10	1.10	2	brown	D3	down	steep	50	5	07.08.2017	0	1	1	1	10.141	0	0	0.32	0	0	0	0.52	1.29301	1.35932	1.31515	1.57	1.54	1.49
1	10	1.10	2	brown	D4	down	steep	100	1	14.08.2017	0	0	1	1	4.19	3	0	0.533	0	1	1	0.601	1.36384	1.38227	1.36015	1.6	1.67	1.56
1	10	1.10	2	brown	D4	down	steep	100	2	14.08.2017	0	0	1	1	4.37	3	0	0.36	0	0	0	0.592	1.37678	1.3827	1.39856	1.6	1.65	1.7
1	10	1.10	2	brown	D4	down	steep	100	4	14.08.2017	0	1	1	1	3.216	3	0	0.456	0	1	1	0.616	1.36218	1.38327	1.37319	1.73	1.62	1.64
1	10	1.10	2	brown	D4	down	steep	100	5	14.08.2017	0	0	1	1	2.484	3	0	0.437	0	0	0	0.908	1.37881	1.378	1.38368	1.68	1.69	1.63
1	10	1.10	2	brown	U1	up	flat	50	1	10.08.2017	0	0	0	1	0.64	0	0	0.44	0	1	1	0.456	2.21171	1.28786	1.42429	3.4	1.56	1.65
1	10	1.10	2	brown	U1	up	flat	50	2	10.08.2017	0	0	0	1	0.74	0	0	0.392	0	1	1	0.484	2.41551	1.54246	1.38797	3.58	1.99	1.69
1	10	1.10	2	brown	U1	up	flat	50	3	10.08.2017	0	0	0	1	0.6	0	0	0.316	0	0	0	0.496	2.02169	1.53348	1.66236	2.89	2.03	1.96
1	10	1.10	2	brown	U1	up	flat	50	4	10.08.2017	0	0	0	1	0.6	0	0	0.368	0	0	0	0.468	2.07708	1.54438	1.49348	2.77	1.95	1.82
1	10	1.10	2	brown	U1	up	flat	50	5	10.08.2017	0	0	0	1	0.5	0	0	0.317	0	0	0	0.465	2.21701	1.63571	1.45792	2.71	1.98	1.84
1	10	1.10	2	brown	U2	up	flat	100	1	16.08.2017	1	0	1	1	2.25	2	0	0.412	0	1	1	0.476	1.8825	3.90135	1.8749	2.62	5.47	4.68
1	10	1.10	2	brown	U2	up	flat	100	2	16.08.2017	0	0	1	1	2.474	2	0	0.376	0	0	0	0.54	1.95038	3.91577	1.95808	2.46	5.37	3.25
1	10	1.10	2	brown	U2	up	flat	100	3	16.08.2017	1	0	1	1	2.185	2	0	0.949	1	0	1	0.953	1.25	1.7025	4.36154	1.45	2.25	6.52
1	10	1.10	2	brown	U2	up	flat	100	4	16.08.2017	0	0	1	1	1.882	2	0	0.284	0	0	0	0.528	2.24442	4.36857	1.8939	3.1	6.96	3.62
1	10	1.10	2	brown	U2	up	flat	100	5	16.08.2017	0	0	1	1	2.353	2	0	0.333	0	0	0	0.553	2.41883	4.26195	1.77532	4	5.76	3.44
1	10	1.10	2	brown	U3	up	steep	50	1	27.07.2017	0	0	0	1	0.283	0	0	0.936	0	1	1	1.236	1.35306	1.39118	1.344	1.52	1.73	1.65
1	10	1.10	2	brown	U3	up	steep	50	2	27.07.2017	0	0	0	1	0.624	0	0	0.384	0	1	1	0.484	1.36038	1.33114	1.29443	1.7	1.53	1.57
1	10	1.10	2	brown	U3	up	steep	50	3	27.07.2017	0	0	0	1	0.576	0	0	0.316	0	0	0	0.6	1.37972	1.30431	1.31944	1.75	1.55	1.46
1	10	1.10	2	brown	U3	up	steep	50	4	27.07.2017	0	0	0	1	0.208	0	0	0.676	1	1	1	0.908	1.30894	1.31906	1.36918	1.68	1.7	1.51
1	10	1.10	2	brown	U3	up	steep	50	5	27.07.2017	0	0	0	1	0.621	0	0	0.484	0	0	0	0.692	1.32103	1.33551	1.32615	1.53	1.62	1.55
1	10	1.10	2	brown	U4	up	steep	100	1	02.08.2017	0	0	0	1	5.476	3	0	0.817	1	0	1	1.092	2.64646	2.29523	2.194	5.89	5.68	5.01
1	10	1.10	2	brown	U4	up	steep	100	3	02.08.2017	1	0	0	1	3.562	3	0	0.576	1	0	1	0.776	3.08312	2.45104	1.38221	9.16	5.69	3.85
1	10	1.10	2	brown	U4	up	steep	100	4	02.08.2017	1	0	1	1	9.816	3	0	0.372	1	0	1	0.525	2.91115	2.19846	1.55808	6.54	5	2.19
1	10	1.10	2	brown	U4	up	steep	100	5	02.08.2017	1	0	1	1	11.404	3	0	0.649	1	0	1	0.9	3.15256	2.58551	1.92333	8.53	5.59	5.98
2	3	2.03	1.63	white	D1	down	flat	50	1	24.07.2017	0	0	1	1	2.976	0	0	0.516	0	0	0	0.884	1.22485	1.39272	1.19243	1.5	1.65	1.5
2	3	2.03	1.63	white	D1	down	flat	50	2	24.07.2017	0	0	1	1	2.717	0	0	0.592	0	0	0	0.776	1.35434	1.17774	1.35802	1.69	1.58	1.66
2	3	2.03	1.63	white	D1	down	flat	50	3	24.07.2017	1	0	1	1	3.045	0	0	0.484	0	0	0	0.819	1.29831	1.24663	1.3264	1.61	1.47	1.55
2	3	2.03	1.63	white	D1	down	flat	50	4	24.07.2017	1	0	1	1	3.624	0	0	0.616	0	0	0	1.117	1.3048	1.3663	1.3977	1.58	1.61	1.77
2	3	2.03	1.63	white	D1	down	flat	50	5	24.07.2017	0	0	1	1	2.816	0	0	0.472	0	0	0	1.616	1.16753	1.31649	1.31082	1.65	1.66	1.59
2	3	2.03	1.63	white	D2	down	flat	100	1	31.07.2017	0	0	1	1	1.431	2	0	1.009	0	1	1	1.501	1.86805	1.31717	1.30372	2.75	1.76	1.59
2	3	2.03	1.63	white	D2	down	flat	100	2	31.07.2017	0	1	1	1	5.834	2	0	1.516	1	0	1	2.793	1.71264	1.30752	1.34091	2.71	1.92	1.77
2	3	2.03	1.63	white	D2	down	flat	100	3	31.07.2017	0	0	1	1	2.649	2	0	0.947	0	0	0	1.448	2.05853	1.29364	1.36867	8.9	1.61	1.64
2	3	2.03	1.63	white	D2	down	flat	100	4	31.07.2017	0	0	1	1	3.964	2	0	0.768	0	0	0	1.12	1.95859	1.28309	1.29946	3.22	1.59	1.78
2	3	2.03	1.63	white	D2	down	flat	100	5	31.07.2017	0	1	1	1	15.846	2	NA	NA	1	0	1	1.24	4.6	1.54	1.64	4.6	1.54	1.64
2	3	2.03	1.63	white	D3	down	steep	50	1	07.08.2017	1	0	1	1	2.824	1	0	0.44	0	1	1	0.876	1.36107	1.36746	1.36762	1.59	1.65	1.58
2	3	2.03	1.63	white	D3	down	steep	50	2	07.08.2017	1	0	1	1	4.37	1	0	1.072	1	1	1	1.372	1.20597	1.49941	1.32815	1.73	1.77	1.63
2	3	2.03	1.63	white	D3	down	steep	50	3	07.08.2017	0	1	1	1	13.459	1	0	0.616	0	0	0	0.84	1.34903	1.39298	1.39976	1.66	1.66	1.7
2	3	2.03	1.63	white	D3	down	steep	50	4	07.08.2017	1	0	1	1	3.449	1	0	0.676	0	1	1	1	1.39562	1.39009	1.39054	1.63	1.58	1.66
2	3	2.03	1.63	white	D3	down	steep	50	5	07.08.2017	0	0	1	1	3.308	1	0	0.684	0	1	1	0.992	1.36221	1.35575	1.38407	1.54	1.57	1.7
2	3	2.03	1.63	white	D4	down	steep	100	1	14.08.2017	0	0	1	1	4.458	3	0	0.716	0	1	1	1.532	2.12452	1.4875	3.0275	2.88	2.8	7.38
2	3	2.03	1.63	white	D4	down	steep	100	2	14.08.2017	1	0	1	1	4.199	3	0	0.568	1	0	1	0.884	2.13371	1.49259	3.18138	2.82	2.71	5.95
2	3	2.03	1.63	white	D4	down	steep	100	3	14.08.2017	1	0	1	1	5.826	3	0	0.816	1	0	1	1.58	2.06356	1.49144	2.7775	2.83	2.63	7.73
2	3	2.03	1.63	white	D4	down	steep	100	4	14.08.2017	0	0	1	1	8.238	3	0	0.684	0	0	0	1	2.12027	1.53602	2.64929	2.78	2.75	5.62
2	3	2.03	1.63	white	D4	down	steep	100	5	14.08.2017	0	0	1	1	6.577	3	0	0.692	0	1	1	1.208	2.16176	1.26824	2.58784	2.63	2.18	5.8
2	3	2.03	1.63	white	U1	up	flat	50	1	10.08.2017	0	0	1	1	1.897	0	0	0.452	0	0	0	0.768	2.37082	1.72469	1.62439	3.43	2	1.92
2	3	2.03	1.63	white	U1	up	flat	50	2	10.08.2017	0	1	1	1	4.717	0	0	1.025	0	0	0	1.677	1.85182	1.62234	1.54364	2.16	1.82	1.74
2	3	2.03	1.63	white	U1	up	flat	50	3	10.08.2017	0	0	0	1	1.732	0	0	0.468	0	0	0	0.752	2.06408	1.6138	1.54479	2.68	1.87	1.77
2	3	2.03	1.63	white	U1	up	flat	50	4	10.08.2017	0	0	1	1	2.701	0	0	0.316	0	0	0	0.836	2.09896	1.65143	1.6126	2.56	2.08	1.82
2	3	2.03	1.63	white	U1	up	flat	50	5	10.08.2017	0	0	0	1	1.716	0	0	0.6	0	1	1	1.2	1.99317	1.31149	1.91059	4.44	1.93	4.41
2	3	2.03	1.63	white	U2	up	flat	100	1	16.08.2017	0	0	0	1	4.435	2	0	0.785	0	0	0	1.017	2.57709	1.80506	1.43456	4.37	3.15	1.67
2	3	2.03	1.63	white	U2	up	flat	100	2	16.08.2017	1	0	1	1	6.509	2	0	0.765	0	0	0	0.941	2.20385	2.29064	1.28833	3.37	6.3	1.68
2	3	2.03	1.63	white	U2	up	flat	100	3	16.08.2017	1	0	1	1	4.503	2	0	0.856	0	0	0	1.168	2.53073	1.58732	1.395	7.31	3.49	2
2	3	2.03	1.63	white	U2	up	flat	100	4	16.08.2017	0	0	1	1	3.875	2	0	0.8	0	0	0	1.069	2.15797	1.96291	1.4038	3.3	2.82	1.62
2	3	2.03	1.63	white	U2	up	flat	100	5	16.08.2017	0	0	1	1	2.009	2	0	0.941	0	0	0	1.141	2.51952	1.28286	1.40024	4.19	1.94	1.69
2	3	2.03	1.63	white	U3	up	steep	50	1	27.07.2017	0	0	1	1	2.176	1	0	0.608	0	0	0	1.116	1.62843	1.80247	1.56798	3.22	2.77	1.89
2	3	2.03	1.63	white	U3	up	steep	50	2	27.07.2017	0	0	1	1	2.068	1	0	1.1	0	1	1	1.6	2.26073	1.36902	1.70927	3.77	2.34	2.17
2	3	2.03	1.63	white	U3	up	steep	50	3	27.07.2017	0	0	1	1	1.8	1	0	0.716	1	0	1	1.448	2.15208	1.46584	1.51623	3.74	2.2	1.92
2	3	2.03	1.63	white	U3	up	steep	50	4	27.07.2017	0	0	0	1	1.889	1	0	0.6	0	0	0	1.136	2.07831	1.56416	1.53883	4.24	2.39	1.84
2	3	2.03	1.63	white	U3	up	steep	50	5	27.07.2017	0	0	0	1	1.68	1	0	0.549	0	1	1	0.897	1.63422	1.58072	1.51458	2.55	1.93	1.81
2	6	2.06	1.41	white	D1	down	flat	50	1	31.07.2017	0	0	1	1	1.84	0	0	0.968	0	1	1	1.409	1.05651	1.45908	1.3333	1.45	1.87	1.54
2	6	2.06	1.41	white	D1	down	flat	50	2	31.07.2017	0	0	1	1	2.062	0	0	0.848	1	0	1	1.057	2.22832	1.2855	1.41229	7.24	2.04	1.68
2	6	2.06	1.41	white	D1	down	flat	50	3	31.07.2017	0	0	1	1	2.833	0	0	1.572	0	1	1	1.933	1.21788	1.28314	1.23712	1.78	1.74	1.58
2	6	2.06	1.41	white	D1	down	flat	50	4	31.07.2017	0	0	1	1	2.2	0	0	0.701	1	0	1	1.048	1.51726	1.34137	1.20169	2.82	1.59	1.82
2	6	2.06	1.41	white	D1	down	flat	50	5	31.07.2017	1	0	1	1	3.134	0	0	0.785	0	0	0	1.045	1.30535	1.32851	1.30781	1.59	1.62	1.59
2	6	2.06	1.41	white	D2	down	flat	100	1	24.07.2017	0	0	1	1	1.476	2	0	0.576	0	0	0	0.884	4.11641	1.59487	1.27897	8.33	3.44	1.57
2	6	2.06	1.41	white	D2	down	flat	100	2	24.07.2017	0	0	1	1	2.124	2	0	0.608	0	0	0	1.256	4.23167	1.81833	1.34681	6.68	2.52	1.71
2	6	2.06	1.41	white	D2	down	flat	100	3	24.07.2017	0	0	1	1	2.108	2	0	0.516	0	0	0	0.8	3.89636	1.74985	1.265	7.77	2.57	1.58
2	6	2.06	1.41	white	D2	down	flat	100	4	24.07.2017	0	0	1	1	2.3	2	0	0.484	0	0	0	0.744	3.99792	1.50375	1.21764	6.64	2.46	1.49
2	6	2.06	1.41	white	D2	down	flat	100	5	24.07.2017	0	0	1	1	1.833	2	0	0.5	0	0	0	0.756	3.69231	1.81526	1.32718	6.23	2.83	1.52
2	6	2.06	1.41	white	D3	down	steep	50	1	14.08.2017	1	0	1	1	1.333	1	0	0.832	1	0	1	0.964	1.62225	1.48696	1.19804	1.92	1.96	3.86
2	6	2.06	1.41	white	D3	down	steep	50	2	14.08.2017	0	0	1	1	1.361	0	0	0.664	0	0	0	0.864	1.59836	1.57418	0.968279	1.91	2.2	2.16
2	6	2.06	1.41	white	D3	down	steep	50	3	14.08.2017	0	0	1	1	1.233	0	0	0.632	1	0	1	0.868	1.6147	1.5224	1.1336	1.86	2.12	2.14
2	6	2.06	1.41	white	D3	down	steep	50	4	14.08.2017	0	0	1	1	1.623	0	0	0.569	0	1	1	0.869	1.5316	1.58311	0.935	1.84	2.47	1.89
2	6	2.06	1.41	white	D3	down	steep	50	5	14.08.2017	0	0	1	1	1.1	0	0	0.752	0	0	0	1.084	1.5501	1.4589	1.1078	1.81	2.04	1.93
2	6	2.06	1.41	white	D4	down	steep	100	1	07.08.2017	0	0	1	1	2.944	2	0	0.748	1	0	1	1.024	1.34145	1.31761	1.36573	1.57	1.64	1.68
2	6	2.06	1.41	white	D4	down	steep	100	2	07.08.2017	0	0	1	1	2.873	2	0	0.849	0	1	1	1.157	1.41571	1.35769	1.38429	1.65	1.64	1.59
2	6	2.06	1.41	white	D4	down	steep	100	3	07.08.2017	1	0	1	1	5.185	2	0	0.616	0	0	0	1.041	1.33651	1.35083	1.36376	1.59	1.59	1.59
2	6	2.06	1.41	white	D4	down	steep	100	4	07.08.2017	1	0	1	1	3.784	2	0	0.688	0	0	0	2.134	1.32209	1.35891	1.37618	1.54	1.49	1.59
2	6	2.06	1.41	white	D4	down	steep	100	5	07.08.2017	0	0	1	1	8.043	2	0	0.664	0	1	1	1.548	1.36239	1.33303	1.34991	1.6	1.56	1.59
2	6	2.06	1.41	white	U1	up	flat	50	1	16.08.2017	0	0	1	1	1.113	0	0	0.668	0	1	1	0.952	0.977895	1.59684	1.32645	1.45	1.8	1.58
2	6	2.06	1.41	white	U1	up	flat	50	2	16.08.2017	0	0	1	1	1.54	0	0	0.684	0	0	0	0.984	1.2413	1.28481	1.42156	1.43	1.62	1.7
2	6	2.06	1.41	white	U1	up	flat	50	3	16.08.2017	0	0	1	1	1.649	0	0	0.668	1	0	1	1.32	1.45538	1.08654	1.32269	1.92	1.57	1.63
2	6	2.06	1.41	white	U1	up	flat	50	4	16.08.2017	0	0	1	1	1.256	0	0	0.716	0	0	0	0.964	1.43557	1.23152	1.31468	1.86	1.51	1.5
2	6	2.06	1.41	white	U1	up	flat	50	5	16.08.2017	0	0	1	1	0.973	0	0	0.804	0	0	0	1.064	1.346	1.29089	1.34611	1.54	1.85	1.54
2	6	2.06	1.41	white	U2	up	flat	100	1	10.08.2017	0	0	1	1	1.469	2	0	0.484	0	0	0	0.8	1.71026	2.6187	1.49909	3.55	3.15	1.79
2	6	2.06	1.41	white	U2	up	flat	100	2	10.08.2017	0	0	1	1	1.784	2	0	0.42	0	0	0	0.784	2.15192	2.49333	1.48321	4.08	4.22	1.75
2	6	2.06	1.41	white	U2	up	flat	100	3	10.08.2017	0	0	1	1	2.884	2	0	0.469	0	0	0	0.685	1.4786	2.60581	1.55677	3.25	3.8	1.78
2	6	2.06	1.41	white	U2	up	flat	100	4	10.08.2017	1	0	1	1	1.532	2	0	0.408	0	0	0	0.748	2.72431	1.78125	1.60458	4.08	2.53	1.83
2	6	2.06	1.41	white	U2	up	flat	100	5	10.08.2017	0	0	1	1	2.061	2	0	0.501	0	0	0	0.826	2.13416	1.98195	1.51455	3.68	2.92	1.81
2	6	2.06	1.41	white	U3	up	steep	50	1	02.08.2017	0	0	0	1	0.933	1	0	0.5	0	0	0	0.764	1.81859	1.47944	1.55451	2.5	1.81	1.79
2	6	2.06	1.41	white	U3	up	steep	50	2	02.08.2017	0	0	0	1	1.093	0	0	0.525	0	0	0	0.933	1.30013	1.51545	1.57662	1.73	1.72	1.85
2	6	2.06	1.41	white	U3	up	steep	50	3	02.08.2017	0	0	1	1	0.985	0	0	0.585	1	0	1	0.945	1.5207	1.72676	1.3407	2.14	2.26	1.65
2	6	2.06	1.41	white	U3	up	steep	50	4	02.08.2017	0	0	1	1	1.06	1	0	0.492	0	0	0	1.015	1.48896	1.51364	1.5039	2.11	2.03	1.8
2	6	2.06	1.41	white	U3	up	steep	50	5	02.08.2017	0	0	1	1	1.721	0	0	1.041	0	0	0	NA	1.18387	1.65452	1.61194	2.13	2.04	1.91
2	6	2.06	1.41	white	U4	up	steep	100	1	27.07.2017	0	0	1	1	1.966	3	0	0.861	0	0	0	1.317	1.74211	1.34028	1.4407	5.98	2.64	1.72
2	6	2.06	1.41	white	U4	up	steep	100	2	27.07.2017	0	0	1	1	2.208	3	0	0.984	0	1	1	1.44	1.72846	1.38708	1.45169	3.16	3.05	1.7
2	6	2.06	1.41	white	U4	up	steep	100	3	27.07.2017	0	0	1	1	2.523	3	0	1.325	0	0	0	1.725	1.50583	1.29056	1.49	2.58	2.08	1.86
2	6	2.06	1.41	white	U4	up	steep	100	4	27.07.2017	0	0	0	1	2.784	3	0	0.941	0	0	0	1.265	1.98282	1.65408	1.42915	3.38	2.25	1.67
2	6	2.06	1.41	white	U4	up	steep	100	5	27.07.2017	0	0	1	1	1.773	3	0	0.5	0	0	0	0.992	1.43972	1.25141	1.49423	3.1	1.67	1.77
2	7	2.07	1.69	white	D1	down	flat	50	1	02.08.2017	0	0	1	1	1.389	0	0	0.519	0	0	0	0.743	2.78506	1.70273	1.34468	4.01	2.25	1.66
2	7	2.07	1.69	white	D1	down	flat	50	2	02.08.2017	0	0	1	1	1.453	0	0	0.459	0	0	0	0.668	1.22968	1.77883	1.495	2.79	2.69	1.68
2	7	2.07	1.69	white	D1	down	flat	50	3	02.08.2017	0	0	1	1	2.585	0	0	0.492	1	0	1	0.748	1.90379	1.62368	1.45284	4.17	2.52	1.7
2	7	2.07	1.69	white	D1	down	flat	50	4	02.08.2017	0	0	1	1	1.46	0	0	0.46	0	0	0	0.744	1.79936	1.51596	1.45298	4.18	2.31	1.73
2	7	2.07	1.69	white	D1	down	flat	50	5	02.08.2017	0	0	1	1	1.584	0	0	0.576	0	1	1	0.832	1.60298	1.57053	1.41702	3.54	2.03	1.63
2	7	2.07	1.69	white	D2	down	flat	100	1	27.07.2017	0	0	1	1	1.517	2	0	0.532	0	0	0	1.2	1.85	4.02104	1.41221	4.56	7.02	1.62
2	7	2.07	1.69	white	D2	down	flat	100	2	27.07.2017	1	0	1	1	2.462	2	0	0.724	0	0	0	1.156	2.04404	3.74169	1.44371	5.24	7.84	1.66
2	7	2.07	1.69	white	D2	down	flat	100	3	27.07.2017	1	0	1	1	2.897	2	0	0.744	0	1	1	1.293	1.94449	3.77439	1.54214	3.52	7.42	1.79
2	7	2.07	1.69	white	D2	down	flat	100	4	27.07.2017	0	0	1	1	3.781	2	0	1.212	1	0	1	1.636	2.09483	3.55708	1.4436	5.33	9.5	2.24
2	7	2.07	1.69	white	D2	down	flat	100	5	27.07.2017	1	0	1	1	3.249	2	0	0.768	0	0	0	1.108	2.11192	3.3101	1.38717	6.44	6.57	1.71
2	7	2.07	1.69	white	D3	down	steep	50	1	16.08.2017	0	0	1	1	1.509	0	0	0.421	0	0	0	0.669	2.21917	1.3299	1.32125	3.39	1.64	1.52
2	7	2.07	1.69	white	D3	down	steep	50	2	16.08.2017	0	0	1	1	1.917	0	0	0.546	0	0	0	0.946	3.09	1.29731	1.18154	3.84	1.56	1.53
2	7	2.07	1.69	white	D3	down	steep	50	3	16.08.2017	1	0	1	1	2.618	0	0	0.645	1	0	1	0.981	2.44051	1.49385	1.29833	6.54	2.45	1.54
2	7	2.07	1.69	white	D3	down	steep	50	4	16.08.2017	0	0	1	1	2.806	0	0	0.641	0	0	0	0.708	3.20605	1.32716	1.35123	4.48	1.51	1.54
2	7	2.07	1.69	white	D3	down	steep	50	5	16.08.2017	0	0	1	1	1.952	0	0	0.461	0	0	0	0.729	3.39393	1.28551	1.28022	4.38	1.72	1.55
2	7	2.07	1.69	white	D4	down	steep	100	1	10.08.2017	0	0	1	1	2.432	2	0	1.548	1	1	1	2.116	2.09507	4.0908	1.7248	3.56	7.64	4.04
2	7	2.07	1.69	white	D4	down	steep	100	2	10.08.2017	0	0	1	1	2.877	2	0	0.932	1	1	1	1.508	2.23636	4.95909	1.77766	6.09	7.11	2.24
2	7	2.07	1.69	white	D4	down	steep	100	3	10.08.2017	0	0	1	1	4.601	2	0	0.664	0	0	0	3.309	2.99226	4.79661	1.51903	8.67	7.62	1.68
2	7	2.07	1.69	white	D4	down	steep	100	4	10.08.2017	0	0	1	1	3.553	2	0	1.181	1	0	1	1.65	3.86169	3.11675	1.39481	8.57	6.44	1.68
2	7	2.07	1.69	white	D4	down	steep	100	5	10.08.2017	0	0	1	1	4.081	2	0	0.824	0	0	0	1.265	3.73562	2.86517	1.48742	8.94	4.61	1.72
2	7	2.07	1.69	white	U1	up	flat	50	1	14.08.2017	0	0	0	1	0	0	0	0.3	0	0	0	1.068	2.20922	2.75026	1.13312	3.08	4.8	2.04
2	7	2.07	1.69	white	U1	up	flat	50	2	14.08.2017	0	0	1	1	0.949	0	0	0.472	0	0	0	0.708	1.76792	3.06377	1.36818	2.26	3.94	2.19
2	7	2.07	1.69	white	U1	up	flat	50	3	14.08.2017	0	0	0	1	0.715	0	0	0.5	0	0	0	0.849	1.51655	3.08759	1.21224	1.93	4.35	1.73
2	7	2.07	1.69	white	U1	up	flat	50	4	14.08.2017	0	0	0	1	0.585	0	0	0.752	0	0	0	0.952	1.72807	2.9642	1.01318	2.25	4.11	1.5
2	7	2.07	1.69	white	U1	up	flat	50	5	14.08.2017	0	0	1	1	0.784	0	0	0.456	0	0	0	0.824	1.765	2.87214	1.27843	2.2	3.79	2.26
2	7	2.07	1.69	white	U2	up	flat	100	1	07.08.2017	0	0	0	1	1.32	3	0	0.581	0	0	0	1.024	1.34744	1.25122	1.46678	1.57	1.52	1.7
2	7	2.07	1.69	white	U2	up	flat	100	2	07.08.2017	0	0	0	1	1.944	3	0	0.54	0	0	0	0.88	1.29218	1.31487	1.32795	1.57	1.51	1.55
2	7	2.07	1.69	white	U2	up	flat	100	3	07.08.2017	1	0	0	1	2.798	3	0	0.568	0	0	0	1.132	1.29597	1.32778	1.38375	1.48	1.53	1.6
2	7	2.07	1.69	white	U2	up	flat	100	4	07.08.2017	1	0	0	1	2.849	3	0	1.025	0	0	0	1.325	1.35321	1.31192	1.35769	1.55	1.5	1.68
2	7	2.07	1.69	white	U2	up	flat	100	5	07.08.2017	0	0	0	1	1.449	3	0	0.852	0	0	0	1.247	1.28897	1.29808	1.38051	1.52	1.55	1.57
2	7	2.07	1.69	white	U3	up	steep	50	1	31.07.2017	0	0	0	1	0.492	0	0	0.68	0	0	0	1.117	1.32575	1.2963	1.20575	1.52	1.49	1.77
2	7	2.07	1.69	white	U3	up	steep	50	2	31.07.2017	0	0	0	1	0.66	0	0	0.568	0	0	0	1.032	1.27056	1.26153	1.23931	1.62	1.47	1.49
2	7	2.07	1.69	white	U3	up	steep	50	3	31.07.2017	0	0	0	1	2.68	0	0	0.856	0	0	0	1.088	1.39123	1.25301	1.2674	1.74	1.53	1.5
2	7	2.07	1.69	white	U3	up	steep	50	4	31.07.2017	0	0	0	1	0.656	0	0	0.664	1	0	1	1.141	1.3238	1.31013	1.18608	1.65	1.57	1.8
2	7	2.07	1.69	white	U3	up	steep	50	5	31.07.2017	0	0	0	1	0.425	0	0	0.6	0	0	0	0.968	1.19761	1.18567	1.24403	1.45	1.42	1.43
2	7	2.07	1.69	white	U4	up	steep	100	1	24.07.2017	1	0	1	1	2.557	3	0	0.692	0	1	1	1.184	1.90797	1.58354	1.50013	3.45	2.49	1.84
2	7	2.07	1.69	white	U4	up	steep	100	2	24.07.2017	1	0	0	1	1.473	4	0	0.568	0	0	0	1.068	2.10347	1.66917	1.28514	3.57	2.52	1.53
2	7	2.07	1.69	white	U4	up	steep	100	3	24.07.2017	1	0	0	1	1.764	4	0	0.934	0	1	1	1.34	1.90727	1.81803	1.32758	3.79	2.38	1.65
2	7	2.07	1.69	white	U4	up	steep	100	4	24.07.2017	1	0	0	1	1.616	4	0	1	1	1	1	1.481	1.65625	1.80639	1.44889	2.79	2.4	1.81
2	9	2.09	1.64	white	D1	down	flat	50	1	14.08.2017	0	0	1	1	2.582	1	0	1.101	1	0	1	1.401	1.69987	1.97442	1.3626	1.96	2.26	6.5
2	9	2.09	1.64	white	D1	down	flat	50	2	14.08.2017	0	0	1	1	3.102	1	0	0.8	0	0	0	2.081	1.76935	1.97429	1.18818	2.08	2.27	2.64
2	9	2.09	1.64	white	D1	down	flat	50	3	14.08.2017	0	0	1	1	3.05	1	0	0.501	0	0	0	0.801	1.77451	1.62522	1.10133	2.23	2.43	2.52
2	9	2.09	1.64	white	D1	down	flat	50	4	14.08.2017	0	0	1	1	2.609	1	0	0.634	1	0	1	0.766	1.72758	1.40688	1.33281	2	2.16	3.76
2	9	2.09	1.64	white	D1	down	flat	50	5	14.08.2017	0	0	1	1	2.495	1	0	1.165	1	0	1	1.433	1.7587	1.87935	1.06753	2.04	2.27	2.98
2	9	2.09	1.64	white	D2	down	flat	100	1	07.08.2017	0	0	1	1	2.084	3	0	0.785	1	0	1	1.137	1.39046	1.33789	1.36963	1.68	1.54	1.6
2	9	2.09	1.64	white	D2	down	flat	100	2	07.08.2017	1	0	1	1	8.398	2	0	1.537	0	1	1	2.053	1.35824	1.35945	1.37396	1.57	1.55	1.58
2	9	2.09	1.64	white	D2	down	flat	100	3	07.08.2017	1	0	1	1	23.117	3	0	0.748	0	1	1	1.284	1.33692	1.37571	1.37451	1.51	1.53	1.63
2	9	2.09	1.64	white	D2	down	flat	100	4	07.08.2017	0	1	1	1	26.441	2	0	1.75	0	1	1	2.126	1.43912	1.38945	1.30703	1.61	1.6	1.6
2	9	2.09	1.64	white	D2	down	flat	100	5	07.08.2017	0	0	1	1	2.573	2	0	0.932	1	0	1	1.54	1.3714	1.3213	1.3777	1.67	1.87	1.59
2	9	2.09	1.64	white	D3	down	steep	50	1	31.07.2017	0	0	1	1	3.742	1	0	0.473	0	0	0	0.801	1.88348	1.30714	1.31205	3.44	1.55	1.57
2	9	2.09	1.64	white	D3	down	steep	50	2	31.07.2017	0	0	1	1	2.549	1	0	0.5	0	0	0	0.824	1.34728	1.34518	1.31368	2.01	1.55	1.49
2	9	2.09	1.64	white	D3	down	steep	50	3	31.07.2017	0	0	1	1	2.156	1	0	0.733	1	0	1	0.933	1.31714	1.3195	1.29176	2.07	1.6	1.52
2	9	2.09	1.64	white	D3	down	steep	50	4	31.07.2017	0	0	1	1	2.069	1	0	0.708	0	0	0	0.96	1.43416	1.30044	1.3392	2.77	1.56	1.58
2	9	2.09	1.64	white	D3	down	steep	50	5	31.07.2017	0	0	1	1	2.109	1	0	0.685	0	0	0	0.953	1.3412	1.28815	1.27417	1.6	1.52	1.51
2	9	2.09	1.64	white	D4	down	steep	100	1	24.07.2017	2	0	1	1	9.231	3	0	0.66	1	0	1	1.692	3.02766	2.47953	1.20551	6.7	5.13	1.52
2	9	2.09	1.64	white	D4	down	steep	100	2	24.07.2017	1	0	1	1	21.668	3	0	0.456	0	0	0	1.649	3.38811	1.72094	1.30929	7.47	3.96	1.54
2	9	2.09	1.64	white	D4	down	steep	100	3	24.07.2017	2	0	1	1	5.527	3	0	0.624	1	0	1	1.408	3.00681	1.73717	1.26277	8.84	5.28	1.47
2	9	2.09	1.64	white	D4	down	steep	100	4	24.07.2017	1	0	1	1	9.579	3	0	0.672	0	0	0	1.192	3.25172	1.85319	1.30871	9.49	3.96	1.52
2	9	2.09	1.64	white	D4	down	steep	100	5	24.07.2017	2	0	1	1	11.502	3	0	0.868	1	0	1	1.41	3.16353	2.52629	1.28302	9.38	17.47	1.6
2	9	2.09	1.64	white	U1	up	flat	50	1	02.08.2017	0	0	1	1	1.152	0	0	0.455	0	0	0	0.764	2.11723	1.44265	1.48699	3.04	1.68	1.69
2	9	2.09	1.64	white	U1	up	flat	50	2	02.08.2017	0	0	0	1	0.649	0	0	0.531	0	0	0	1.573	1.92452	1.47301	1.48438	2.67	1.88	1.73
2	9	2.09	1.64	white	U1	up	flat	50	3	02.08.2017	0	0	0	1	1.624	0	0	0.528	0	0	0	1	1.97322	1.47729	1.34	3.13	1.73	1.59
2	9	2.09	1.64	white	U1	up	flat	50	4	02.08.2017	0	0	1	1	1.392	0	0	0.492	0	0	0	0.932	1.91672	1.67155	1.38931	2.48	2.31	1.72
2	9	2.09	1.64	white	U1	up	flat	50	5	02.08.2017	0	0	1	1	1.292	0	0	0.784	1	0	1	1.076	2.07148	1.89068	1.2058	8.01	5.65	3.77
2	9	2.09	1.64	white	U2	up	flat	100	1	27.07.2017	0	0	1	1	1.317	2	0	0.585	1	0	1	1.058	1.62718	2.1691	1.56372	4.58	3.24	1.93
2	9	2.09	1.64	white	U2	up	flat	100	2	27.07.2017	0	0	1	1	1.34	2	0	0.692	0	0	0	1.133	1.84337	2.20036	1.51036	3.44	3.07	1.8
2	9	2.09	1.64	white	U2	up	flat	100	3	27.07.2017	1	0	1	1	2.024	2	0	0.624	0	0	0	1.272	1.50337	2.0835	1.3365	3.02	3.35	1.76
2	9	2.09	1.64	white	U2	up	flat	100	4	27.07.2017	0	0	1	1	2.645	2	0	0.633	1	0	1	1.117	1.73078	2.43766	1.67065	3.02	3.11	2.17
2	9	2.09	1.64	white	U2	up	flat	100	5	27.07.2017	0	0	1	1	1.925	2	0	0.576	0	0	0	1.116	1.97156	2.39195	1.53286	4.01	3.68	1.83
2	9	2.09	1.64	white	U3	up	steep	50	1	16.08.2017	0	0	1	1	0.99	1	0	0.649	0	0	0	1.2	1.23795	1.34885	1.32346	1.49	1.54	1.53
2	9	2.09	1.64	white	U3	up	steep	50	2	16.08.2017	0	0	0	1	0.84	1	0	0.72	0	0	0	1.368	1.164	1.397	1.36111	1.42	1.67	1.63
2	9	2.09	1.64	white	U3	up	steep	50	3	16.08.2017	0	0	0	1	1.028	1	0	0.483	1	0	1	0.984	1.37389	1.26967	1.30511	1.73	1.47	1.51
2	9	2.09	1.64	white	U3	up	steep	50	4	16.08.2017	0	0	0	1	0.808	1	0	0.56	0	0	0	1.385	1.20152	1.31646	1.33532	1.48	1.51	1.5
2	9	2.09	1.64	white	U3	up	steep	50	5	16.08.2017	0	0	0	1	0.884	1	0	0.881	1	0	1	1.201	1.44114	1.29076	1.4838	2.79	1.91	1.99
2	9	2.09	1.64	white	U4	up	steep	100	2	10.08.2017	1	0	1	1	1.617	3	0	0.648	0	0	0	1.316	1.53545	1.87286	1.62896	2.36	2.61	1.85
2	9	2.09	1.64	white	U4	up	steep	100	3	10.08.2017	2	0	0	1	3.833	3	0	1.372	1	0	1	2.648	1.52273	1.65013	1.41935	2.29	2.09	1.84
2	9	2.09	1.64	white	U4	up	steep	100	4	10.08.2017	0	0	1	1	3.133	3	0	0.748	0	0	0	1.832	1.33039	1.72247	1.5939	3.31	2.48	1.86
3	1	3.01	1.88	brown	D2	down	flat	100	2	11.08.2017	0	0	1	1	5.421	3	0	0.544	1	1	1	1.084	2.19766	1.88455	3.65076	3.54	3.63	10.07
3	1	3.01	1.88	brown	D2	down	flat	100	3	11.08.2017	0	0	1	1	8.962	3	0	0.708	1	0	1	1.124	2.28778	2.03786	3.40841	3.05	3.86	7.89
3	1	3.01	1.88	brown	D2	down	flat	100	4	11.08.2017	0	0	1	1	9.883	3	0	0.596	0	0	0	1.512	2.29365	2.25476	3.14294	3.06	5.29	5.37
3	1	3.01	1.88	brown	D2	down	flat	100	5	11.08.2017	0	0	1	1	7.927	3	0	0.532	0	0	0	1.4	2.30382	2.08033	3.27569	3.41	3.79	8.23
3	1	3.01	1.88	brown	D3	down	steep	50	1	03.08.2017	0	1	1	1	8.927	1	0	0.652	0	0	0	1.024	1.38273	2.72482	1.59691	2.34	5.39	2
3	1	3.01	1.88	brown	D3	down	steep	50	2	03.08.2017	0	0	1	1	7.673	1	0	0.468	0	0	0	0.988	1.42933	2.81	1.4874	3.41	4.53	2.19
3	1	3.01	1.88	brown	D3	down	steep	50	3	03.08.2017	0	0	1	1	2.753	1	0	0.392	0	0	0	0.824	1.5701	2.80237	1.45052	2.85	4.36	1.78
3	1	3.01	1.88	brown	D3	down	steep	50	4	03.08.2017	0	0	1	1	3.284	1	0	0.344	0	0	0	0.692	1.54135	2.84324	1.40703	4.74	5.13	1.69
3	1	3.01	1.88	brown	D3	down	steep	50	5	03.08.2017	0	0	1	1	2.156	1	0	0.572	1	0	1	0.72	1.44405	2.76351	1.50405	4.01	4.26	1.81
3	1	3.01	1.88	brown	U1	up	flat	50	1	01.08.2017	0	0	0	1	0.6	0	0	0.432	0	0	0	1.427	1.31162	1.32914	1.33248	1.47	1.49	1.52
3	1	3.01	1.88	brown	U1	up	flat	50	2	01.08.2017	0	0	0	1	0.376	0	0	0.5	0	0	0	0.932	1.31487	1.35179	1.34	1.53	1.55	1.58
3	1	3.01	1.88	brown	U1	up	flat	50	3	01.08.2017	0	0	0	1	0.708	0	0	0.416	0	0	0	0.916	1.34806	1.32049	1.35019	1.65	1.48	1.59
3	1	3.01	1.88	brown	U1	up	flat	50	4	01.08.2017	0	0	0	1	1.372	0	0	0.752	0	0	0	0.944	1.31584	1.32168	1.32525	1.54	1.58	1.54
3	1	3.01	1.88	brown	U1	up	flat	50	5	01.08.2017	0	0	0	1	4.4	0	0	0.332	0	0	0	0.608	1.36859	1.33047	1.36224	1.56	1.58	1.54
3	1	3.01	1.88	brown	U2	up	flat	100	1	25.07.2017	0	0	0	1	1.657	3	0	0.652	0	1	1	1.044	1.46675	1.47961	1.45519	1.72	1.64	1.63
3	1	3.01	1.88	brown	U2	up	flat	100	2	25.07.2017	0	0	1	1	2.801	3	0	0.608	0	0	0	1.636	1.41783	1.46988	1.38964	1.68	1.69	1.62
3	1	3.01	1.88	brown	U2	up	flat	100	3	25.07.2017	0	0	0	1	4.425	3	0	0.86	1	0	1	1.408	1.22208	1.2726	1.25805	1.55	1.53	1.53
3	1	3.01	1.88	brown	U2	up	flat	100	5	25.07.2017	1	1	1	1	13.583	3	0	0.715	0	1	1	1.144	1.39078	1.31578	1.35678	1.63	1.54	1.52
3	1	3.01	1.88	brown	U3	up	steep	50	1	15.08.2017	0	0	1	1	1.384	0	0	0.748	0	0	0	1.008	0.672152	0.543671	1.47544	2.16	0.96	1.83
3	1	3.01	1.88	brown	U3	up	steep	50	2	15.08.2017	0	0	0	1	1.158	0	0	0.384	0	0	0	0.816	1.22925	0.556866	1.47119	4.75	1.1	1.95
3	1	3.01	1.88	brown	U3	up	steep	50	3	15.08.2017	0	0	0	1	1.348	0	0	0.717	0	0	0	1.033	2.5337	0.487397	1.67274	5.32	0.96	2.21
3	1	3.01	1.88	brown	U3	up	steep	50	4	15.08.2017	0	0	0	1	0.973	0	0	0.464	0	0	0	1.2	1.75907	0.465926	1.69148	4.83	0.9	2.08
3	1	3.01	1.88	brown	U3	up	steep	50	5	15.08.2017	0	0	0	1	0.625	0	0	0.632	0	0	0	0.964	1.77264	0.485849	1.86	4.57	1.03	2.21
3	1	3.01	1.88	brown	U4	up	steep	100	1	08.08.2017	0	0	0	1	2.423	3	0	0.992	1	0	1	1.492	1.23684	1.34544	5.12354	1.42	1.56	7.91
3	1	3.01	1.88	brown	U4	up	steep	100	2	08.08.2017	0	0	0	1	4.639	3	0	1.16	1	1	1	1.528	1.26209	1.54272	4.3919	1.54	3.2	8.07
3	2	3.02	2.07	brown	D1	down	flat	50	1	01.08.2017	0	0	1	1	1.325	0	0	0.436	0	0	0	0.644	1.34289	1.33778	1.36233	1.55	1.53	1.52
3	2	3.02	2.07	brown	D1	down	flat	50	2	01.08.2017	0	0	1	1	1.769	0	0	0.973	1	0	1	1.205	1.5	1.40917	1.33548	1.86	1.74	1.66
3	2	3.02	2.07	brown	D1	down	flat	50	3	01.08.2017	0	0	1	1	1.537	0	0	0.653	0	1	1	1.142	1.34569	1.34138	1.31724	1.53	1.5	1.48
3	2	3.02	2.07	brown	D1	down	flat	50	4	01.08.2017	0	0	1	1	1.484	0	0	0.468	0	0	0	0.576	1.33835	1.36732	1.34052	1.55	1.6	1.54
3	2	3.02	2.07	brown	D1	down	flat	50	5	01.08.2017	0	0	1	1	1.024	0	0	0.736	0	0	0	1	1.39281	1.29562	1.37079	1.57	1.51	1.55
3	2	3.02	2.07	brown	D3	down	steep	50	1	15.08.2017	0	0	1	1	2.092	0	0	0.269	0	0	0	0.617	1.2235	1.89786	2.13359	1.89	4.04	2.88
3	2	3.02	2.07	brown	D3	down	steep	50	2	15.08.2017	0	0	1	1	1.468	0	0	0.345	0	0	0	0.597	1.61258	1.51968	2.65097	1.86	4.76	3.56
3	2	3.02	2.07	brown	D3	down	steep	50	3	15.08.2017	0	0	1	1	1.117	0	0	0.608	0	0	0	0.9	1.47358	1.38385	2.46092	1.84	3.89	4.2
3	2	3.02	2.07	brown	D3	down	steep	50	4	15.08.2017	0	0	1	1	1.349	0	0	0.968	1	0	1	1.332	1.19256	1.14359	4.61513	1.91	3.53	33.86
3	2	3.02	2.07	brown	D4	down	steep	100	1	08.08.2017	0	0	1	1	2.241	3	0	0.912	1	0	1	1.18	1.33865	1.58333	1.42019	1.63	2.04	3.04
3	2	3.02	2.07	brown	D4	down	steep	100	2	08.08.2017	0	0	1	1	2.24	3	0	1.004	1	0	1	1.433	1.42907	1.52112	1.70911	2.03	2.08	3.1
3	2	3.02	2.07	brown	D4	down	steep	100	3	08.08.2017	0	0	1	1	10.107	3	0	0.524	0	1	1	0.96	1.3284	1.62247	1.8108	1.64	2.1	3.52
3	2	3.02	2.07	brown	D4	down	steep	100	4	08.08.2017	0	0	1	1	15.059	3	0	0.672	0	0	0	0.964	1.32656	1.54267	1.3926	1.6	1.88	4.05
3	2	3.02	2.07	brown	D4	down	steep	100	5	08.08.2017	0	0	1	1	2.292	3	0	0.8	0	0	0	1.368	1.37333	1.5544	1.68787	1.64	2.03	4.11
3	2	3.02	2.07	brown	U2	up	flat	100	1	11.08.2017	0	0	0	1	1.353	3	0	0.578	0	0	0	0.942	3.27429	3.53247	1.99584	5.37	6.7	3.64
3	2	3.02	2.07	brown	U2	up	flat	100	2	11.08.2017	0	0	1	1	4.29	3	0	0.532	0	0	0	0.972	3.66028	3.05681	2.27319	6.01	6.81	3.67
3	2	3.02	2.07	brown	U2	up	flat	100	4	11.08.2017	1	0	1	1	3.056	3	0	0.564	0	0	0	1.096	3.97957	3.43609	1.47957	5.3	5.84	2.62
3	2	3.02	2.07	brown	U2	up	flat	100	5	11.08.2017	0	0	0	1	1.765	3	0	0.488	0	1	1	0.937	3.66048	4.40516	1.30532	5.38	7.5	2.18
3	2	3.02	2.07	brown	U3	up	steep	50	1	03.08.2017	0	0	0	1	1.826	1	0	0.484	0	0	0	0.684	1.14831	1.88521	1.23845	2.15	2.8	1.69
3	2	3.02	2.07	brown	U3	up	steep	50	2	03.08.2017	0	0	0	1	1.316	1	0	0.528	0	0	0	0.756	1.27385	1.78677	1.64323	3.26	2.41	2.04
3	2	3.02	2.07	brown	U3	up	steep	50	3	03.08.2017	0	0	0	1	1.116	1	0	0.716	1	0	1	0.933	1.63831	1.15831	1.21606	3.28	1.69	1.85
3	2	3.02	2.07	brown	U3	up	steep	50	4	03.08.2017	0	0	0	1	1.084	1	0	0.86	1	0	1	1.1	1.31707	1.30927	1.6439	2.53	1.67	2.2
3	2	3.02	2.07	brown	U3	up	steep	50	5	03.08.2017	0	0	0	1	0.956	1	0	0.516	0	0	0	0.724	1.05766	1.64104	1.4574	1.61	2.25	1.81
3	2	3.02	2.07	brown	U4	up	steep	100	3	28.07.2017	0	0	1	1	3.084	3	0	0.504	0	0	0	1.053	1.22306	1.33042	1.29764	1.58	1.6	1.52
3	2	3.02	2.07	brown	U4	up	steep	100	4	28.07.2017	0	0	0	1	3.37	3	0	0.617	0	0	0	0.941	1.31611	1.44481	1.37074	1.7	1.72	1.75
3	2	3.02	2.07	brown	U4	up	steep	100	5	28.07.2017	1	0	0	1	2.523	3	0	0.432	0	0	0	0.9	1.28405	1.365	1.40203	1.63	1.66	1.68
3	3	3.03	1.73	brown	D1	down	flat	50	1	03.08.2017	0	0	0	1	2.525	0	0	0.44	0	0	0	0.668	1.9194	2.2712	1.5353	4.44	4.17	1.84
3	3	3.03	1.73	brown	D1	down	flat	50	2	03.08.2017	0	0	0	1	2.857	0	0	0.484	0	0	0	0.736	1.61654	2.41963	1.47617	3.7	4.91	1.79
3	3	3.03	1.73	brown	D1	down	flat	50	3	03.08.2017	0	0	1	1	2.084	0	0	0.825	0	1	1	1.85	1.11316	3.70671	1.34263	1.7	4.94	2.03
3	3	3.03	1.73	brown	D1	down	flat	50	4	03.08.2017	0	0	1	1	2.169	0	0	0.516	0	0	0	0.748	1.27579	2.09811	1.47347	2.75	2.68	1.83
3	3	3.03	1.73	brown	D1	down	flat	50	5	03.08.2017	0	0	1	1	1.849	0	0	0.428	1	0	1	0.701	1.21053	2.76237	2.06803	2.53	3.69	2.82
3	3	3.03	1.73	brown	D2	down	flat	100	1	28.07.2017	0	0	1	1	8.937	3	0	1.316	1	0	1	1.601	1.36175	1.29	1.18802	2.59	2.06	1.83
3	3	3.03	1.73	brown	D2	down	flat	100	2	28.07.2017	0	0	1	1	2.192	2	0	0.717	0	1	1	1.072	1.6187	1.30617	1.27409	2.37	1.75	1.55
3	3	3.03	1.73	brown	D2	down	flat	100	3	28.07.2017	0	0	1	1	2.586	2	0	0.684	0	0	0	1.152	1.26964	1.347	1.29127	2.16	1.68	1.59
3	3	3.03	1.73	brown	D2	down	flat	100	4	28.07.2017	0	0	1	1	2.584	2	0	0.672	0	0	0	0.992	1.1766	1.35392	1.29278	1.45	1.64	1.63
3	3	3.03	1.73	brown	D2	down	flat	100	5	28.07.2017	0	0	1	1	14.659	2	0	0.756	0	0	0	2.408	1.2545	1.39917	1.39771	1.6	1.8	1.61
3	3	3.03	1.73	brown	D3	down	steep	50	1	17.08.2017	0	0	0	1	2.098	1	0	0.417	0	0	0	0.525	1.52041	1.48928	1.57825	1.82	1.69	1.76
3	3	3.03	1.73	brown	D3	down	steep	50	2	17.08.2017	0	0	0	1	1.686	1	0	0.465	0	1	1	0.565	1.55317	1.5475	1.51269	1.77	1.77	1.88
3	3	3.03	1.73	brown	D3	down	steep	50	3	17.08.2017	0	0	0	1	1.18	1	0	0.633	1	0	1	0.741	1.39149	1.52021	1.56415	1.71	1.72	1.81
3	3	3.03	1.73	brown	D3	down	steep	50	4	17.08.2017	0	0	0	1	1.405	1	0	0.436	0	0	0	0.568	1.48813	1.5333	1.48736	1.76	1.74	1.76
3	3	3.03	1.73	brown	D3	down	steep	50	5	17.08.2017	0	0	0	1	1.163	1	0	0.435	0	0	0	0.624	1.45174	1.55054	1.53902	1.75	1.72	1.77
3	3	3.03	1.73	brown	D4	down	steep	100	2	11.08.2017	0	0	1	1	3.077	4	0	1.093	1	0	1	1.757	1.773	1.75006	2.86731	2.89	4.81	7.24
3	3	3.03	1.73	brown	D4	down	steep	100	3	11.08.2017	0	0	1	1	8.55	4	0	0.816	0	1	1	1.712	1.80262	1.7285	3.01094	4.01	4.13	5.92
3	3	3.03	1.73	brown	D4	down	steep	100	4	11.08.2017	0	0	1	1	5.611	4	0	0.56	0	0	0	1.004	1.7868	1.69779	2.90669	3.91	5.43	7.02
3	3	3.03	1.73	brown	D4	down	steep	100	5	11.08.2017	0	0	1	1	4.543	4	0	0.592	0	0	0	1.612	1.55939	1.86503	3.03467	4.01	3.98	7.19
3	3	3.03	1.73	brown	U1	up	flat	50	1	15.08.2017	0	0	0	1	2.1	0	0	0.556	0	0	0	0.8	1.08099	1.7133	1.31846	1.76	3.44	2.18
3	3	3.03	1.73	brown	U1	up	flat	50	2	15.08.2017	0	0	0	1	2.157	0	0	0.748	1	0	1	1.64	0.967722	0.691266	2.06354	1.64	1.23	3.88
3	3	3.03	1.73	brown	U1	up	flat	50	3	15.08.2017	0	0	0	1	1.832	0	0	0.453	0	0	0	2.929	1.05646	0.74962	1.89013	1.8	1.7	2.51
3	3	3.03	1.73	brown	U1	up	flat	50	4	15.08.2017	0	0	1	1	2.152	0	0	0.517	0	0	0	0.901	0.945972	0.704444	1.71014	1.82	1.31	1.96
3	3	3.03	1.73	brown	U1	up	flat	50	5	15.08.2017	0	0	0	1	1.636	0	0	0.561	0	0	0	0.885	0.974048	1.47774	1.32179	1.75	2.31	2.02
3	3	3.03	1.73	brown	U3	up	steep	50	1	01.08.2017	0	0	0	1	2.901	0	0	0.764	0	0	0	1.084	1.3341	1.31115	1.32513	1.56	1.54	1.53
3	3	3.03	1.73	brown	U3	up	steep	50	2	01.08.2017	1	0	0	1	1.817	0	0	0.641	0	0	0	0.925	1.29515	1.31526	1.32969	1.56	1.47	1.53
3	3	3.03	1.73	brown	U3	up	steep	50	3	01.08.2017	0	0	0	1	1.048	0	0	0.668	0	0	0	0.992	1.3189	1.29516	1.32516	1.58	1.58	1.52
3	3	3.03	1.73	brown	U3	up	steep	50	4	01.08.2017	1	0	0	1	5.801	0	0	0.583	0	0	0	1.408	1.36832	1.29757	1.34159	1.52	1.47	1.5
3	3	3.03	1.73	brown	U3	up	steep	50	5	01.08.2017	0	0	0	1	4.702	1	0	0.716	0	0	0	1.152	1.31214	1.31214	1.31041	1.49	1.53	1.52
3	3	3.03	1.73	brown	U4	up	steep	100	1	25.07.2017	0	0	0	1	5.765	3	0	0.692	0	0	0	1.184	1.52451	1.49085	1.52676	1.72	1.67	1.68
3	3	3.03	1.73	brown	U4	up	steep	100	2	25.07.2017	1	0	0	1	2.556	3	0	1.256	1	1	1	1.44	1.39028	1.52901	1.4962	1.73	1.96	1.68
3	6	3.06	1.71	brown	D1	down	flat	50	1	15.08.2017	0	0	1	1	1.732	0	0	0.896	0	0	0	1.112	1.49467	1.32652	2.5313	2.18	5.91	5.54
3	6	3.06	1.71	brown	D1	down	flat	50	2	15.08.2017	0	0	1	1	2.296	0	0	1.008	0	1	1	1.632	1.55536	2.29262	2.03452	1.78	6.47	2.95
3	6	3.06	1.71	brown	D1	down	flat	50	3	15.08.2017	0	0	1	1	2.732	0	0	0.933	0	0	0	1.185	1.37511	1.57311	2.56489	2.27	5.16	3.9
3	6	3.06	1.71	brown	D1	down	flat	50	4	15.08.2017	0	0	1	1	2.184	0	0	0.55	0	0	0	0.886	1.34056	1.97551	2.46292	2.15	5.14	3.36
3	6	3.06	1.71	brown	D1	down	flat	50	5	15.08.2017	0	0	1	1	1.925	0	0	0.508	0	0	0	0.732	1.17226	1.99104	2.05443	2.01	4.76	3.34
3	6	3.06	1.71	brown	D2	down	flat	100	1	08.08.2017	0	0	1	1	2.217	2	0	0.741	0	1	1	0.949	1.33959	1.43845	1.33412	1.6	1.63	2.94
3	6	3.06	1.71	brown	D2	down	flat	100	2	08.08.2017	0	0	1	1	7.063	3	0	0.585	0	0	0	0.965	1.41132	1.41813	1.50846	1.7	1.59	2.58
3	6	3.06	1.71	brown	D2	down	flat	100	3	08.08.2017	0	0	1	1	4.998	3	0	0.624	0	0	0	1.024	1.35115	1.35865	1.81144	1.57	1.69	3.86
3	6	3.06	1.71	brown	D2	down	flat	100	4	08.08.2017	0	0	1	1	4.969	3	0	0.573	0	1	1	0.825	1.28392	1.41	2.33206	1.56	1.64	5.47
3	6	3.06	1.71	brown	D2	down	flat	100	5	08.08.2017	0	0	1	1	7.41	3	0	0.6	0	0	0	0.941	1.27425	1.47113	2.02575	1.7	1.76	6.78
3	6	3.06	1.71	brown	D3	down	steep	50	1	01.08.2017	0	0	1	1	2.899	1	0	0.668	0	0	0	1.093	1.40134	1.35165	1.3066	1.61	1.6	1.55
3	6	3.06	1.71	brown	D3	down	steep	50	2	01.08.2017	0	0	1	1	1.79	1	0	0.424	0	0	0	0.76	1.34125	1.36938	1.32708	1.53	1.68	1.54
3	6	3.06	1.71	brown	D3	down	steep	50	3	01.08.2017	0	0	1	1	2.444	1	0	0.669	0	0	0	0.861	1.18675	1.31771	1.33795	1.42	1.5	1.56
3	6	3.06	1.71	brown	D3	down	steep	50	4	01.08.2017	0	0	1	1	2.225	0	0	1.724	0	0	0	2.18	1.34434	1.32807	1.32723	1.55	1.5	1.55
3	6	3.06	1.71	brown	D3	down	steep	50	5	01.08.2017	0	0	1	1	1.892	0	0	0.941	0	1	1	1.257	1.38146	1.32177	1.35167	1.57	1.56	1.61
3	6	3.06	1.71	brown	D4	down	steep	100	2	25.07.2017	0	0	1	1	3.208	3	0	0.392	0	0	0	0.824	1.47624	1.40738	1.4456	1.73	1.72	1.68
3	6	3.06	1.71	brown	D4	down	steep	100	4	25.07.2017	0	0	1	1	4.993	3	0	0.732	1	0	1	1.108	1.44938	1.54008	1.4324	1.87	1.8	1.72
3	6	3.06	1.71	brown	D4	down	steep	100	5	25.07.2017	0	0	1	1	20.756	3	0	1.257	1	0	1	1.485	1.53628	1.66783	1.36519	2.57	2.2	1.8
3	6	3.06	1.71	brown	U1	up	flat	50	1	03.08.2017	0	0	0	1	0.968	0	0	0.62	0	0	0	0.968	1.45585	1.97561	1.59805	2.31	2.36	1.94
3	6	3.06	1.71	brown	U1	up	flat	50	2	03.08.2017	0	0	1	1	1.706	0	0	0.632	0	0	0	0.952	1.52587	1.70731	1.58423	3.33	2.48	1.84
3	6	3.06	1.71	brown	U1	up	flat	50	3	03.08.2017	0	0	1	1	2.417	0	0	0.592	0	0	0	0.892	1.11377	2.11026	1.5587	1.69	2.78	1.9
3	6	3.06	1.71	brown	U1	up	flat	50	4	03.08.2017	0	0	1	1	1.516	0	0	0.752	0	0	0	1.376	0.981566	2.31096	1.66024	1.49	2.95	2.05
3	6	3.06	1.71	brown	U1	up	flat	50	5	03.08.2017	0	1	1	1	3.241	0	0	0.316	0	0	0	0.94	1.92225	1.55067	1.56	3.74	1.86	1.84
3	6	3.06	1.71	brown	U2	up	flat	100	1	28.07.2017	0	0	0	1	2.984	3	0	0.616	0	0	0	0.932	1.2526	1.40575	1.47247	1.68	1.71	1.69
3	6	3.06	1.71	brown	U2	up	flat	100	2	28.07.2017	0	0	0	1	3.156	3	0	0.945	1	0	1	1.377	1.24384	1.28658	1.39945	1.59	1.48	1.7
3	6	3.06	1.71	brown	U2	up	flat	100	3	28.07.2017	0	1	1	1	7.333	3	0	0.668	0	0	0	0.936	1.42288	1.34167	1.32379	1.63	1.5	1.57
3	6	3.06	1.71	brown	U2	up	flat	100	4	28.07.2017	0	0	0	1	1.528	3	0	0.636	0	0	0	0.868	1.21088	1.43772	1.40789	1.58	1.64	1.59
3	6	3.06	1.71	brown	U2	up	flat	100	5	28.07.2017	0	0	0	1	3.608	3	0	0.94	0	1	1	1.408	1.20699	1.59712	1.27616	1.71	1.99	1.58
3	6	3.06	1.71	brown	U3	up	steep	50	1	17.08.2017	0	0	0	1	1.597	0	0	0.561	0	0	0	0.829	1.56422	1.36337	1.70301	2.06	1.81	1.95
3	6	3.06	1.71	brown	U3	up	steep	50	2	17.08.2017	0	0	0	1	2.47731	0	0	0.569	0	0	0	0.869	1.3825	1.47357	1.47929	1.67	1.72	1.69
3	6	3.06	1.71	brown	U3	up	steep	50	3	17.08.2017	0	0	0	1	0.515	0	0	0.632	0	0	0	1.065	1.39416	1.27	1.75429	1.68	1.67	2.01
3	6	3.06	1.71	brown	U3	up	steep	50	4	17.08.2017	0	0	0	1	1.534	0	0	0.629	1	0	1	0.893	1.52062	1.41688	1.68837	1.77	1.65	2.3
3	6	3.06	1.71	brown	U3	up	steep	50	5	17.08.2017	0	0	0	1	1.041	1	0	0.568	0	0	0	0.768	1.46301	1.47169	1.72747	1.7	1.7	2.1
3	6	3.06	1.71	brown	U4	up	steep	100	1	11.08.2017	0	0	0	1	1.709	3	0	0.66	0	0	0	1.256	3.26987	4.41734	1.45177	6.27	8.52	3.15
3	6	3.06	1.71	brown	U4	up	steep	100	2	11.08.2017	1	0	0	1	2.405	3	0	1.2	0	1	1	1.48	3.3787	4.76571	1.46896	5.85	8.66	3.68
3	6	3.06	1.71	brown	U4	up	steep	100	3	11.08.2017	0	0	0	1	1.726	3	0	1.216	0	1	1	1.52	3.60779	4.03987	1.19377	6.23	8.23	2.5
3	6	3.06	1.71	brown	U4	up	steep	100	4	11.08.2017	0	0	0	1	7.846	3	0	0.776	0	0	0	2.356	3.38892	5.186	1.46569	5.32	8.81	2.5
3	6	3.06	1.71	brown	U4	up	steep	100	5	11.08.2017	0	0	0	1	2.377	3	0	0.635	0	0	0	1.052	3.17064	4.68551	1.27564	5.29	7.97	3.05
3	10	3.10	1.73	brown	D1	down	flat	50	1	11.08.2017	0	1	1	1	3.998	0	0	0.816	0	1	1	NA	2.22235	1.81353	1.66912	2.58	2.47	4.64
3	10	3.10	1.73	brown	D1	down	flat	50	2	11.08.2017	0	0	1	1	0.74	0	0	1.409	1	1	1	1.621	2.08675	1.195	1.17613	2.53	2.12	3.11
3	10	3.10	1.73	brown	D1	down	flat	50	4	11.08.2017	0	0	1	1	6.615	0	0	0.221	0	1	1	4.858	1.97584	1.47403	1.24104	2.33	2.58	2.43
3	10	3.10	1.73	brown	D1	down	flat	50	5	11.08.2017	0	0	1	1	4.245	0	0	0.576	0	0	0	1.361	1.92434	1.34921	1.54605	2.41	2.2	4.56
3	10	3.10	1.73	brown	D2	down	flat	100	1	17.08.2017	0	0	1	1	6.485	3	0	0.7	0	1	1	1.165	1.57045	1.60209	2.66809	1.82	1.82	4.03
3	10	3.10	1.73	brown	D2	down	flat	100	2	17.08.2017	0	1	1	1	12.826	3	0	0.784	0	1	1	1.017	1.54704	1.55259	2.58463	1.83	1.83	3.89
3	10	3.10	1.73	brown	D2	down	flat	100	3	17.08.2017	0	0	1	1	5.464	3	0	0.7	1	0	1	0.932	1.50966	1.5408	2.76908	1.9	1.77	3.81
3	10	3.10	1.73	brown	D2	down	flat	100	4	17.08.2017	0	0	1	1	4.527	3	0	0.796	0	0	0	0.996	1.54164	1.52145	2.59009	1.81	1.8	3.57
3	10	3.10	1.73	brown	D2	down	flat	100	5	17.08.2017	0	0	1	1	8.439	3	0	0.621	0	0	0	0.889	1.51418	1.40445	2.24155	1.73	1.71	3.43
3	10	3.10	1.73	brown	D3	down	steep	50	2	28.07.2017	0	0	0	1	2.337	0	0	0.444	0	0	0	0.752	1.23148	1.34687	1.2747	1.58	1.54	1.45
3	10	3.10	1.73	brown	D3	down	steep	50	3	28.07.2017	0	0	1	1	7.925	0	0	0.868	0	1	1	2.284	1.33529	1.34769	1.28074	2.17	1.71	1.54
3	10	3.10	1.73	brown	D3	down	steep	50	4	28.07.2017	0	0	1	1	6.581	0	0	0.636	0	1	1	0.96	1.31658	1.34746	1.32596	1.66	1.6	1.54
3	10	3.10	1.73	brown	D3	down	steep	50	5	28.07.2017	0	0	0	1	3.317	0	0	0.448	0	0	0	0.68	1.18629	1.21637	1.30355	1.48	1.44	1.58
3	10	3.10	1.73	brown	D4	down	steep	100	1	03.08.2017	0	0	1	1	16.383	4	0	0.7	1	0	1	1.736	2.2066	3.26028	1.27993	6.61	7.28	1.69
3	10	3.10	1.73	brown	D4	down	steep	100	2	03.08.2017	0	0	1	1	2.762	4	0	0.524	0	0	0	0.8	2.19612	2.97419	1.48876	6.71	7.63	2.14
3	10	3.10	1.73	brown	D4	down	steep	100	3	03.08.2017	0	0	1	1	6.118	4	0	0.748	1	0	1	1.233	2.17098	2.42477	1.42917	6.58	6.57	1.78
3	10	3.10	1.73	brown	D4	down	steep	100	4	03.08.2017	0	0	1	1	2.753	4	0	0.784	0	1	1	1.12	2.02782	2.36864	1.43682	5.33	4.55	1.73
3	10	3.10	1.73	brown	D4	down	steep	100	5	03.08.2017	0	0	1	1	13.15	4	0	1.052	1	0	1	1.668	2.25357	2.46434	1.42977	7.39	5.41	2.22
3	10	3.10	1.73	brown	U1	up	flat	50	1	25.07.2017	1	0	1	1	4.189	0	0	0.356	0	0	0	0.74	1.3089	1.34622	1.35463	1.59	1.58	1.66
3	10	3.10	1.73	brown	U1	up	flat	50	2	25.07.2017	0	0	1	1	10.158	0	0	0.536	0	1	1	NA	1.23036	1.26952	1.26157	1.46	1.44	1.53
3	10	3.10	1.73	brown	U2	up	flat	100	1	01.08.2017	1	1	1	1	16.717	3	0	0.668	0	1	1	1.123	1.27176	1.22242	1.30538	1.56	1.41	1.47
4	1	4.01	1.6	white	D1	down	flat	50	1	17.08.2017	0	0	1	1	1.37	0	0	1.016	0	1	1	1.624	1.26565	1.454	1.33113	1.67	1.82	1.53
4	1	4.01	1.6	white	D1	down	flat	50	2	17.08.2017	0	0	1	1	1.909	0	0	0.933	0	0	0	1.317	1.32446	1.42185	1.33992	1.72	1.7	1.73
4	1	4.01	1.6	white	D1	down	flat	50	3	17.08.2017	0	0	1	1	2.781	0	0	0.56	0	0	0	0.823	1.3629	1.3467	1.3825	1.64	1.55	1.62
4	1	4.01	1.6	white	D1	down	flat	50	4	17.08.2017	0	0	1	1	2.562	0	0	0.833	0	0	0	1.369	1.49883	1.3555	1.39117	1.76	1.67	1.63
4	1	4.01	1.6	white	D1	down	flat	50	5	17.08.2017	0	0	1	1	1.565	0	0	0.567	0	0	0	1.267	1.33563	1.35699	1.44029	1.59	1.54	1.7
4	1	4.01	1.6	white	D2	down	flat	100	1	11.08.2017	0	0	1	1	1.565	3	0	0.852	1	0	1	1.312	2.14982	1.29503	2.90037	3.24	4.02	6.29
4	1	4.01	1.6	white	D2	down	flat	100	2	11.08.2017	0	0	1	1	2.052	3	0	1.044	1	0	1	1.712	2.13555	1.50161	2.9609	3.28	3.72	5.94
4	1	4.01	1.6	white	D2	down	flat	100	3	11.08.2017	0	0	1	1	2.313	3	0	0.708	0	0	0	2.573	2.21273	1.37007	2.98403	2.99	3.46	5.6
4	1	4.01	1.6	white	D2	down	flat	100	4	11.08.2017	0	0	1	1	3.293	3	0	0.652	0	0	0	1.412	2.01326	1.6231	2.61123	3.31	3.96	5.4
4	1	4.01	1.6	white	D2	down	flat	100	5	11.08.2017	0	0	1	1	2.224	3	0	0.718	0	0	0	1.246	2.00719	1.67332	2.73842	3.13	4.42	5.35
4	1	4.01	1.6	white	D3	down	steep	50	1	03.08.2017	0	0	1	1	3.201	0	0	0.76	0	0	0	1.268	1.88661	2.32058	1.55455	5.58	4.77	2.2
4	1	4.01	1.6	white	D3	down	steep	50	2	03.08.2017	0	0	1	1	3.965	1	0	0.892	0	0	0	1.392	1.29731	2.35019	1.6012	2.87	3.84	2.02
4	1	4.01	1.6	white	D4	down	steep	100	1	28.07.2017	0	0	1	1	1.892	3	0	0.62	0	1	1	1.168	1.4982	1.40163	1.47651	1.8	1.67	1.73
4	1	4.01	1.6	white	D4	down	steep	100	2	28.07.2017	0	1	1	1	3.072	3	0	0.824	0	1	1	1.476	1.51275	1.51229	1.49775	1.96	1.8	1.75
4	1	4.01	1.6	white	D4	down	steep	100	3	28.07.2017	0	0	1	1	4.341	3	0	0.984	0	1	1	1.277	1.42144	1.46257	1.43436	1.77	1.77	1.78
4	1	4.01	1.6	white	D4	down	steep	100	4	28.07.2017	0	0	1	1	3.168	3	0	0.608	0	1	1	1.2	1.50409	1.51223	1.51389	1.88	1.81	1.74
4	1	4.01	1.6	white	D4	down	steep	100	5	28.07.2017	0	0	1	1	2.416	3	0	0.832	1	0	1	1.165	1.51881	1.47095	1.52702	1.94	1.8	1.73
4	1	4.01	1.6	white	U1	up	flat	50	1	01.08.2017	0	0	0	1	0.137	0	0	1.108	0	1	1	1.484	1.27321	1.20446	1.39804	1.44	1.39	1.66
4	1	4.01	1.6	white	U1	up	flat	50	2	01.08.2017	0	0	0	1	0.2	0	0	0.977	1	0	1	1.333	1.32633	1.4185	1.36517	1.69	1.75	1.68
4	1	4.01	1.6	white	U1	up	flat	50	3	01.08.2017	0	0	0	1	0.916	0	0	0.776	0	1	1	1.633	1.3503	1.3947	1.33197	1.65	1.58	1.53
4	1	4.01	1.6	white	U1	up	flat	50	4	01.08.2017	0	0	0	1	0.616	0	0	0.784	0	0	0	1.215	1.31833	1.30619	1.34238	1.47	1.5	1.53
4	1	4.01	1.6	white	U1	up	flat	50	5	01.08.2017	0	0	0	1	0.356	0	0	1.049	1	0	1	1.541	1.20968	1.31444	1.38873	1.54	1.62	1.6
4	1	4.01	1.6	white	U2	up	flat	100	1	25.07.2017	0	0	1	1	1.588	2	0	0.952	1	0	1	1.084	1.02026	2.07526	1.22397	1.66	2.87	1.59
4	1	4.01	1.6	white	U2	up	flat	100	2	25.07.2017	1	0	1	1	1.993	2	0	1.292	0	1	1	1.6	1.35028	2.78222	1.30347	3.28	4.3	1.73
4	1	4.01	1.6	white	U2	up	flat	100	3	25.07.2017	0	0	1	1	1.64	2	0	0.932	1	0	1	1.192	0.963418	2.21962	1.26987	2.32	3.19	1.66
4	1	4.01	1.6	white	U2	up	flat	100	4	25.07.2017	0	0	1	1	1.276	2	0	0.537	0	0	0	0.993	1.20797	2.33304	1.1371	2.26	3.48	1.33
4	1	4.01	1.6	white	U2	up	flat	100	5	25.07.2017	0	0	1	1	1.556	2	0	0.824	1	0	1	1.136	1.37959	2.19507	1.29877	3.07	3.12	1.73
4	1	4.01	1.6	white	U4	up	steep	100	1	08.08.2017	0	0	0	1	2.173	3	0	1	1	0	1	1.488	1.25066	1.17714	4.21011	1.59	1.4	6.63
4	1	4.01	1.6	white	U4	up	steep	100	2	08.08.2017	0	0	1	1	1.926	3	0	0.732	1	0	1	1.38	1.29519	1.22329	3.43949	1.52	1.58	6.07
4	1	4.01	1.6	white	U4	up	steep	100	3	08.08.2017	0	0	0	1	1.933	3	0	0.7	1	0	1	1.336	1.32615	1.36731	3.2791	1.69	1.54	5.87
4	1	4.01	1.6	white	U4	up	steep	100	4	08.08.2017	0	0	0	1	1.228	3	0	1.1	1	0	1	1.516	1.14577	1.44641	3.99821	1.53	1.66	7.02
4	1	4.01	1.6	white	U4	up	steep	100	5	08.08.2017	0	0	0	1	1.349	3	0	1.264	1	0	1	1.496	1.42157	1.23043	4.08843	1.65	1.44	7.27
4	2	4.02	1.47	white	D1	down	flat	50	1	01.08.2017	0	0	1	1	1.376	0	0	0.565	0	1	1	0.765	1.33722	1.34156	1.31956	1.59	1.51	1.55
4	2	4.02	1.47	white	D1	down	flat	50	2	01.08.2017	0	0	1	1	1.621	0	0	1.016	0	0	0	1.216	1.2918	1.34427	1.26371	1.54	1.66	1.5
4	2	4.02	1.47	white	D1	down	flat	50	3	01.08.2017	0	0	1	1	1.236	0	0	0.624	0	0	0	0.824	1.36667	1.35726	1.3919	1.65	1.55	1.68
4	2	4.02	1.47	white	D1	down	flat	50	4	01.08.2017	0	0	1	1	1.416	0	0	0.693	0	1	1	1.133	1.32989	1.34775	1.39191	1.59	1.54	1.75
4	2	4.02	1.47	white	D1	down	flat	50	5	01.08.2017	1	0	1	1	2.068	0	0	0.48	0	0	0	0.808	1.3782	1.3336	1.3529	1.62	1.55	1.56
4	2	4.02	1.47	white	D3	down	steep	50	1	15.08.2017	1	0	1	1	1.718	1	0	0.816	0	0	0	0.88	1.49923	1.56218	1.65141	1.77	1.75	1.89
4	2	4.02	1.47	white	D3	down	steep	50	2	15.08.2017	0	0	1	1	1.882	1	0	0.969	1	0	1	1.101	1.56632	1.55024	1.51832	1.86	1.81	1.79
4	2	4.02	1.47	white	D3	down	steep	50	3	15.08.2017	0	0	1	1	1.457	1	0	0.901	1	0	1	1.033	1.67575	1.45024	1.47	1.94	1.76	1.74
4	2	4.02	1.47	white	D3	down	steep	50	4	15.08.2017	0	0	1	1	1.569	1	0	1.037	1	0	1	1.337	1.5548	1.50512	1.49088	1.8	1.74	1.78
4	2	4.02	1.47	white	D3	down	steep	50	5	15.08.2017	1	0	1	1	3.126	1	0	1.057	0	0	0	1.29	1.44574	1.5299	1.59376	1.79	1.74	1.88
4	2	4.02	1.47	white	D4	down	steep	100	1	08.08.2017	0	0	1	1	1.832	3	0	1.24	0	1	1	1.792	1.32855	1.43809	1.45591	1.61	1.73	3.32
4	2	4.02	1.47	white	D4	down	steep	100	2	08.08.2017	1	0	1	1	2.716	3	0	2.26	1	1	1	2.773	1.31381	1.38345	1.33584	1.62	1.66	3.27
4	2	4.02	1.47	white	D4	down	steep	100	3	08.08.2017	2	0	1	1	7.9	3	0	0.756	0	1	1	1.032	1.34591	1.45819	1.74819	1.63	1.79	5.06
4	2	4.02	1.47	white	D4	down	steep	100	4	08.08.2017	0	0	1	1	3.141	3	0	0.748	1	0	1	1.132	1.3481	1.47259	1.66853	1.54	1.81	3.56
4	2	4.02	1.47	white	D4	down	steep	100	5	08.08.2017	0	0	1	1	2.085	3	0	1.124	0	1	1	NA	1.39294	1.38185	1.36697	1.79	1.83	3.29
4	2	4.02	1.47	white	U1	up	flat	50	1	17.08.2017	0	0	1	1	0.796	0	0	0.46	0	0	0	0.708	1.37812	1.36188	1.49797	1.73	1.81	1.75
4	2	4.02	1.47	white	U1	up	flat	50	2	17.08.2017	0	0	0	1	0.448	0	0	1.184	0	0	0	1.416	1.42371	1.24943	1.28614	1.62	1.56	1.8
4	2	4.02	1.47	white	U1	up	flat	50	3	17.08.2017	0	0	1	1	0.853	0	0	0.549	0	0	0	0.949	1.42642	1.35519	1.33764	1.68	1.73	1.72
4	2	4.02	1.47	white	U1	up	flat	50	4	17.08.2017	0	0	1	1	1.164	0	0	0.592	0	0	0	0.892	1.32066	1.27736	1.4678	1.81	1.59	1.87
4	2	4.02	1.47	white	U1	up	flat	50	5	17.08.2017	1	0	1	1	13.096	0	0	0.684	1	0	1	1.852	1.35861	1.27165	1.36165	1.54	1.47	1.66
4	2	4.02	1.47	white	U2	up	flat	100	1	11.08.2017	0	0	1	1	1.345	3	0	0.696	0	0	0	1	4.16195	3.04052	2.09779	7.08	7	4.17
4	2	4.02	1.47	white	U2	up	flat	100	2	11.08.2017	1	0	1	1	1.649	3	0	0.536	0	0	0	1.056	4.17526	2.76053	2.44118	6.94	5.22	6.21
4	2	4.02	1.47	white	U2	up	flat	100	3	11.08.2017	0	0	1	1	1.108	3	0	0.816	1	0	1	1.116	4.16195	2.72286	2.17974	6.71	5.36	3.91
4	2	4.02	1.47	white	U2	up	flat	100	4	11.08.2017	0	0	1	1	0.814	3	0	0.508	0	0	0	0.84	4.01365	2.33259	1.87188	5.95	4.27	3.18
4	2	4.02	1.47	white	U2	up	flat	100	5	11.08.2017	0	0	1	1	1.14	3	0	0.789	0	0	0	1.191	4.20064	2.84513	1.93949	6.55	6.17	3.37
4	2	4.02	1.47	white	U3	up	steep	50	1	03.08.2017	0	0	0	1	1.084	1	0	0.469	0	0	0	0.861	1.11465	1.86887	1.52268	2.31	2.52	1.87
4	2	4.02	1.47	white	U3	up	steep	50	2	03.08.2017	0	0	0	1	0.736	0	0	0.532	0	0	0	0.884	1.32	2.07371	1.45306	2.85	2.98	1.69
4	2	4.02	1.47	white	U3	up	steep	50	3	03.08.2017	0	0	0	1	1.064	1	0	0.616	0	0	0	1.108	1.21365	1.73442	1.44327	1.9	2.55	1.6
4	2	4.02	1.47	white	U3	up	steep	50	4	03.08.2017	0	0	0	1	0.964	0	0	0.6	0	1	1	1.084	0.913506	1.98701	1.34351	1.48	2.81	1.86
4	2	4.02	1.47	white	U3	up	steep	50	5	03.08.2017	0	0	0	1	0.576	0	0	0.584	0	0	0	0.968	1.28692	2.05708	1.54231	4.07	2.54	1.8
4	2	4.02	1.47	white	U4	up	steep	100	1	28.07.2017	0	0	0	1	1.38	3	0	2.824	1	1	1	3.108	1.46558	1.37078	1.26857	1.74	1.78	1.72
4	2	4.02	1.47	white	U4	up	steep	100	2	28.07.2017	0	0	0	1	1.901	3	0	0.9	0	0	0	1.268	1.55104	1.49104	1.54338	1.82	1.69	1.8
4	2	4.02	1.47	white	U4	up	steep	100	3	28.07.2017	1	0	0	1	2.588	3	0	0.941	1	0	1	1.417	1.48558	1.51468	1.5926	1.91	1.73	1.77
4	2	4.02	1.47	white	U4	up	steep	100	4	28.07.2017	1	0	0	1	1.977	3	0	0.756	1	0	1	1.316	1.51952	1.52774	1.49468	1.73	1.72	1.75
4	2	4.02	1.47	white	U4	up	steep	100	5	28.07.2017	1	0	0	1	21.317	3	0	0.831	0	0	0	1.471	1.52183	1.52944	1.52732	1.69	1.77	1.8
4	4	4.04	1.46	white	D1	down	flat	50	1	03.08.2017	0	0	1	1	2.025	0	0	0.564	0	0	0	0.784	0.902475	2.83366	1.22218	1.85	11.14	1.5
4	4	4.04	1.46	white	D1	down	flat	50	2	03.08.2017	0	0	1	1	0.58	0	0	0.556	0	1	1	0.892	1.27759	2.25216	1.55638	4.61	4.16	1.88
4	4	4.04	1.46	white	D1	down	flat	50	3	03.08.2017	0	0	1	1	0.908	0	0	0.532	0	1	1	0.768	1.01521	2.66255	1.47074	2.97	4.84	1.87
4	4	4.04	1.46	white	D1	down	flat	50	4	03.08.2017	0	0	1	1	1.468	0	0	0.5	0	0	0	0.776	1.72588	2.46157	1.38706	4.88	3.79	1.75
4	4	4.04	1.46	white	D1	down	flat	50	5	03.08.2017	0	0	1	1	0.89	0	0	0.492	0	0	0	0.744	1.26197	2.03803	1.45105	4.88	3.62	1.74
4	4	4.04	1.46	white	D2	down	flat	100	1	28.07.2017	0	0	1	1	2.276	2	0	0.8	1	0	1	1.1	1.48538	1.55538	1.50308	1.78	1.79	1.69
4	4	4.04	1.46	white	D2	down	flat	100	2	28.07.2017	0	0	1	1	2.393	2	0	0.584	0	0	0	0.892	1.54133	1.51398	1.48133	1.83	1.82	1.77
4	4	4.04	1.46	white	D2	down	flat	100	3	28.07.2017	0	0	1	1	2.707	2	0	0.808	0	0	0	1.384	1.48928	1.49735	1.4347	1.76	1.72	1.64
4	4	4.04	1.46	white	D2	down	flat	100	4	28.07.2017	1	0	1	1	4.785	2	0	0.56	0	0	0	1.16	1.52067	1.52511	1.49222	1.76	1.75	1.77
4	4	4.04	1.46	white	D2	down	flat	100	5	28.07.2017	0	0	1	1	3.636	2	0	1.233	0	0	0	1.667	1.52802	1.56531	1.50354	1.81	1.8	1.75
4	4	4.04	1.46	white	D3	down	steep	50	2	17.08.2017	0	0	1	1	1.408	0	0	0.548	0	0	0	0.78	1.31894	1.35979	1.33117	1.58	1.57	1.63
4	4	4.04	1.46	white	D3	down	steep	50	3	17.08.2017	0	0	1	1	2.832	0	0	0.543	0	1	1	0.656	1.35448	1.27229	1.48324	1.71	1.63	1.84
4	4	4.04	1.46	white	D3	down	steep	50	4	17.08.2017	0	0	1	1	2.625	0	0	0.664	1	0	1	0.816	1.3916	1.32849	1.37538	1.6	1.55	1.65
4	4	4.04	1.46	white	D3	down	steep	50	5	17.08.2017	0	0	1	1	2.076	0	0	0.425	0	0	0	0.641	1.38187	1.34885	1.33979	1.67	1.53	1.55
4	4	4.04	1.46	white	D4	down	steep	100	1	11.08.2017	0	0	1	1	3.473	2	0	0.692	1	1	1	1.016	2.01602	0.874194	4.71161	3.03	1.43	8.97
4	4	4.04	1.46	white	D4	down	steep	100	2	11.08.2017	0	0	1	1	3.868	2	0	0.868	1	1	1	1.16	1.88458	1.42	4.06167	2.72	3.28	6.65
4	4	4.04	1.46	white	D4	down	steep	100	3	11.08.2017	1	1	1	1	13.693	3	0	1.148	1	0	1	1.556	1.61913	1.80683	3.9375	2.68	3.52	9.42
4	4	4.04	1.46	white	D4	down	steep	100	4	11.08.2017	0	0	1	1	4.373	2	0	0.516	0	0	0	0.948	1.72696	1.11196	3.99833	2.87	2.37	8.44
4	4	4.04	1.46	white	D4	down	steep	100	5	11.08.2017	1	0	1	1	4.708	3	0	0.548	0	0	0	0.856	1.61078	1.56356	3.96056	2.55	3.82	7.21
4	4	4.04	1.46	white	U1	up	flat	50	1	15.08.2017	0	0	1	1	0.624	0	0	0.848	1	1	1	1.148	1.58056	1.47169	1.4593	1.77	1.83	2.24
4	4	4.04	1.46	white	U1	up	flat	50	2	15.08.2017	0	0	1	1	0.452	0	0	0.501	0	0	0	0.969	1.59569	1.49677	1.37015	1.77	1.92	1.9
4	4	4.04	1.46	white	U1	up	flat	50	3	15.08.2017	0	0	1	1	0.861	0	0	0.464	0	0	0	0.733	1.56302	1.46528	1.47302	1.77	1.91	1.78
4	4	4.04	1.46	white	U1	up	flat	50	4	15.08.2017	0	0	1	1	1.06	0	0	0.435	0	0	0	0.7	1.53903	1.58661	1.61935	1.87	1.79	1.87
4	4	4.04	1.46	white	U1	up	flat	50	5	15.08.2017	0	0	1	1	0.96	0	0	0.581	1	0	1	0.817	1.48881	1.59136	1.53864	1.74	1.79	1.77
4	4	4.04	1.46	white	U2	up	flat	100	1	08.08.2017	0	0	1	1	2.28	2	0	0.576	0	1	1	0.908	1.16863	1.15493	4.05849	1.52	1.39	5.8
4	4	4.04	1.46	white	U2	up	flat	100	2	08.08.2017	0	0	1	1	1.781	2	0	0.5	0	0	0	0.844	1.18959	1.1389	4.04	1.37	1.38	5.94
4	4	4.04	1.46	white	U2	up	flat	100	3	08.08.2017	0	0	1	1	1.648	2	0	0.452	0	1	1	0.7	1.42636	1.29	4.31758	1.7	1.83	6.22
4	4	4.04	1.46	white	U2	up	flat	100	4	08.08.2017	0	0	1	1	1.931	2	0	0.451	0	0	0	0.851	1.275	1.34426	3.98485	1.71	1.63	6.18
4	4	4.04	1.46	white	U2	up	flat	100	5	08.08.2017	0	0	1	1	1.992	2	0	0.564	0	0	0	0.808	1.24848	1.04212	4.2097	1.45	1.42	6.22
4	4	4.04	1.46	white	U3	up	steep	50	1	01.08.2017	0	0	0	1	1.316	0	0	0.715	0	0	0	1.156	1.35348	1.22697	1.405	1.56	1.53	1.73
4	4	4.04	1.46	white	U3	up	steep	50	2	01.08.2017	0	0	0	1	1.056	0	0	0.759	0	0	0	1.192	1.2855	1.36383	1.40167	1.5	1.59	1.7
4	4	4.04	1.46	white	U3	up	steep	50	3	01.08.2017	0	0	1	1	0.953	0	0	0.548	0	0	0	0.94	1.34329	1.30452	1.34219	1.6	1.63	1.55
4	4	4.04	1.46	white	U3	up	steep	50	4	01.08.2017	0	0	0	1	1.949	0	0	0.599	0	0	0	1.128	1.33	1.32617	1.27817	1.58	1.52	1.46
4	4	4.04	1.46	white	U3	up	steep	50	5	01.08.2017	0	0	0	1	0.732	0	0	0.516	0	0	0	0.932	1.27985	1.31136	1.3	1.56	1.59	1.51
4	5	4.05	1.51	white	D1	down	flat	50	1	15.08.2017	1	0	1	1	3.651	1	0	0.449	0	0	0	0.513	1.63366	1.54891	1.62257	1.89	2.09	2.12
4	5	4.05	1.51	white	D1	down	flat	50	2	15.08.2017	0	0	1	1	2.325	1	0	0.561	0	0	0	0.961	1.58743	1.43619	1.42894	1.81	1.67	1.8
4	5	4.05	1.51	white	D1	down	flat	50	3	15.08.2017	0	0	1	1	2.658	1	0	0.668	0	0	0	0.93	1.54442	1.46853	1.52653	1.78	1.82	1.9
4	5	4.05	1.51	white	D1	down	flat	50	4	15.08.2017	0	0	1	1	2.029	1	0	0.469	1	0	1	0.769	1.54798	1.58865	1.56577	1.82	1.81	1.81
4	5	4.05	1.51	white	D1	down	flat	50	5	15.08.2017	0	0	1	1	2.189	1	0	0.589	0	0	0	1.089	1.4922	1.5244	1.48119	1.75	1.89	1.86
4	5	4.05	1.51	white	D2	down	flat	100	1	08.08.2017	0	0	1	1	4.641	3	0	0.516	1	0	1	0.775	1.35037	1.35888	1.85738	1.56	1.64	3.76
4	5	4.05	1.51	white	D2	down	flat	100	2	08.08.2017	2	0	1	1	5.794	3	0	0.5	0	1	1	0.784	1.32258	1.39536	1.83897	1.65	1.73	4.08
4	5	4.05	1.51	white	D2	down	flat	100	3	08.08.2017	1	0	1	1	3.524	3	0	0.557	0	1	1	0.785	1.415	1.41755	1.80949	1.72	1.95	4.33
4	5	4.05	1.51	white	D2	down	flat	100	4	08.08.2017	0	0	1	1	3.225	3	0	0.625	0	0	0	0.869	1.37585	1.315	1.71436	1.71	1.7	3.54
4	5	4.05	1.51	white	D2	down	flat	100	5	08.08.2017	2	1	1	1	8.295	3	0	0.492	0	0	0	0.84	1.21071	1.42259	1.75859	1.39	1.81	3.83
4	5	4.05	1.51	white	D3	down	steep	50	1	01.08.2017	0	0	1	1	1.884	2	0	0.636	0	0	0	0.828	1.38667	1.34803	1.35333	1.71	1.62	1.63
4	5	4.05	1.51	white	D3	down	steep	50	2	01.08.2017	1	0	1	1	3.21	2	0	0.501	0	0	0	0.769	1.32037	1.34625	1.35051	1.62	1.55	1.58
4	5	4.05	1.51	white	D3	down	steep	50	3	01.08.2017	0	0	1	1	2.731	2	0	0.609	0	0	0	0.872	1.42531	1.35108	1.38377	1.63	1.58	1.72
4	5	4.05	1.51	white	D3	down	steep	50	4	01.08.2017	1	0	1	1	3.101	2	0	0.541	0	0	0	0.957	1.34691	1.35403	1.34738	1.55	1.68	1.55
4	5	4.05	1.51	white	D3	down	steep	50	5	01.08.2017	1	0	1	1	3.356	2	0	0.716	0	0	0	1	1.33414	1.30692	1.36556	1.73	1.69	1.67
4	5	4.05	1.51	white	D4	down	steep	100	1	25.07.2017	1	0	1	1	3.629	3	0	0.852	1	1	1	1.06	2.58221	3.0532	1.28254	6.61	8.24	2.07
4	5	4.05	1.51	white	D4	down	steep	100	2	25.07.2017	2	0	1	1	8.134	3	0	0.608	0	1	1	1.088	2.24782	2.72718	1.41436	7.33	10.09	1.84
4	5	4.05	1.51	white	D4	down	steep	100	3	25.07.2017	2	0	1	1	7.033	4	0	0.924	1	1	1	1.332	2.17443	3.02753	2.06649	6.05	10.87	4.36
4	5	4.05	1.51	white	D4	down	steep	100	4	25.07.2017	0	0	1	1	4.825	3	0	0.625	1	0	1	0.885	2.332	3.31377	1.29	7.67	10.6	1.58
4	5	4.05	1.51	white	D4	down	steep	100	5	25.07.2017	1	0	1	1	NA	4	0	0.692	0	0	0	0.956	2.15384	3.02048	1.32936	7.85	10.14	1.58
4	5	4.05	1.51	white	U1	up	flat	50	1	03.08.2017	0	0	1	1	0.792	1	0	1.009	1	0	1	1.149	1.54155	2.2538	1.62732	2.99	3.11	2.56
4	5	4.05	1.51	white	U1	up	flat	50	2	03.08.2017	0	0	1	1	0.46	0	0	0.976	0	0	0	2.536	1.26844	2.22468	1.48987	2.61	3.07	1.7
4	5	4.05	1.51	white	U1	up	flat	50	3	03.08.2017	0	0	1	1	0.536	0	0	0.577	0	0	0	1.284	1.26506	2.0239	1.60325	1.93	2.61	1.91
4	5	4.05	1.51	white	U1	up	flat	50	4	03.08.2017	0	0	1	1	0.391	0	0	0.917	0	0	0	1.233	1.45654	1.90256	1.53103	2.62	2.5	1.91
4	5	4.05	1.51	white	U1	up	flat	50	5	03.08.2017	0	0	1	1	1.049	0	0	0.677	0	0	0	0.937	1.7174	1.98532	1.43403	2.45	2.27	1.69
4	5	4.05	1.51	white	U2	up	flat	100	1	28.07.2017	0	0	1	1	1.852	3	0	0.56	0	0	0	1.008	1.61195	1.58623	1.58104	1.85	1.79	1.77
4	5	4.05	1.51	white	U2	up	flat	100	2	28.07.2017	0	0	0	1	2.501	3	0	0.668	0	0	0	1.128	1.55351	1.61286	1.58455	1.73	1.9	1.83
4	5	4.05	1.51	white	U2	up	flat	100	3	28.07.2017	0	0	0	1	1.684	3	0	0.468	0	0	0	0.792	1.57157	1.58964	1.55952	1.84	1.8	1.79
4	5	4.05	1.51	white	U2	up	flat	100	4	28.07.2017	1	0	0	1	2.236	3	0	0.624	0	0	0	0.868	1.59208	1.56208	1.52844	1.89	1.72	1.66
4	5	4.05	1.51	white	U2	up	flat	100	5	28.07.2017	0	1	1	1	4.208	3	0	0.633	0	0	0	1.241	1.58026	1.57532	1.6213	1.78	1.74	1.89
4	5	4.05	1.51	white	U3	up	steep	50	1	17.08.2017	0	0	0	1	0.708	1	0	0.449	0	0	0	1.034	1.29872	1.33423	1.29462	1.52	1.7	1.5
4	5	4.05	1.51	white	U3	up	steep	50	2	17.08.2017	0	0	0	1	9.032	1	0	0.452	0	0	0	0.737	1.23163	1.31337	1.30462	1.54	1.6	1.5
4	5	4.05	1.51	white	U3	up	steep	50	3	17.08.2017	0	0	0	1	1.349	1	0	0.379	0	0	0	0.748	1.33418	1.30011	1.27374	1.58	1.53	1.59
4	5	4.05	1.51	white	U3	up	steep	50	4	17.08.2017	0	0	0	1	0.497	1	0	0.332	0	0	0	0.832	1.34099	1.36923	1.28692	1.54	1.59	1.52
4	5	4.05	1.51	white	U3	up	steep	50	5	17.08.2017	1	1	1	1	5.535	1	0	0.6	0	0	0	0.948	1.30936	1.57718	1.24551	1.59	1.8	1.41
4	5	4.05	1.51	white	U4	up	steep	100	1	11.08.2017	1	0	0	1	5.638	3	0	1.001	1	0	1	1.838	4.0791	3.46705	1.86231	7.38	9.54	6.55
4	5	4.05	1.51	white	U4	up	steep	100	3	11.08.2017	3	1	1	1	11.66	3	0	1.437	1	0	1	2.221	3.58026	3.73052	1.49143	5.66	7.67	3.22
4	6	4.06	1.48	white	D1	down	flat	50	1	14.08.2017	0	0	1	1	1.117	0	0	0.4	0	0	0	0.616	1.80023	1.43614	1.03568	2.12	2.25	1.96
4	6	4.06	1.48	white	D1	down	flat	50	2	14.08.2017	0	0	1	1	1.252	0	0	0.676	0	1	1	0.792	1.84444	1.82056	1.08411	2.25	2.92	2.97
4	6	4.06	1.48	white	D1	down	flat	50	3	14.08.2017	0	0	1	1	1.397	0	0	0.532	1	0	1	0.752	1.72023	1.44477	1.11943	2.05	2.37	3.25
4	6	4.06	1.48	white	D1	down	flat	50	4	14.08.2017	0	0	1	1	1.168	0	0	0.4	0	0	0	0.592	1.74753	1.45921	1.19966	2.54	2.58	3.11
4	6	4.06	1.48	white	D1	down	flat	50	5	14.08.2017	0	0	1	1	0.83	0	0	0.652	0	0	0	0.884	1.69237	1.27382	1.16079	1.97	1.85	3.48
4	6	4.06	1.48	white	D2	down	flat	100	1	07.08.2017	1	0	1	1	1.632	2	0	0.56	0	1	1	0.824	1.05281	1.68708	2.49573	1.7	3.5	3.44
4	6	4.06	1.48	white	D2	down	flat	100	2	07.08.2017	0	0	1	1	1.968	2	0	0.68	1	0	1	0.94	1.14845	1.66155	2.70357	2.35	3.24	3.69
4	6	4.06	1.48	white	D2	down	flat	100	3	07.08.2017	0	0	1	1	1.708	2	0	0.716	1	0	1	0.992	1.13168	1.562	2.45811	2.41	3.54	3.22
4	6	4.06	1.48	white	D2	down	flat	100	4	07.08.2017	0	0	1	1	2.445	2	0	0.748	0	1	1	1	1.34554	2.14916	2.58602	3.8	5.8	5.04
4	6	4.06	1.48	white	D2	down	flat	100	5	07.08.2017	0	0	1	1	2.034	2	0	0.492	0	0	0	0.868	1.14349	1.83241	2.34566	2.7	3.4	3.35
4	6	4.06	1.48	white	D3	down	steep	50	1	31.07.2017	0	0	1	1	1.416	0	0	0.5	0	0	0	0.836	1.53772	1.62327	1.70218	1.81	1.85	1.98
4	6	4.06	1.48	white	D3	down	steep	50	3	31.07.2017	1	0	1	1	2.316	0	0	0.668	1	0	1	0.985	1.31881	1.65713	1.65861	1.71	1.96	2.05
4	6	4.06	1.48	white	D3	down	steep	50	4	31.07.2017	0	0	1	1	2	0	0	0.48	0	0	0	0.965	1.53864	1.5765	1.72971	1.82	1.82	2.05
4	6	4.06	1.48	white	D3	down	steep	50	5	31.07.2017	0	0	1	1	2.497	0	0	0.408	0	0	0	0.692	1.5568	1.5797	1.662	1.84	1.81	2.01
4	6	4.06	1.48	white	U1	up	flat	50	1	27.07.2017	0	0	1	1	0.744	0	0	0.593	0	1	1	0.717	1.74571	1.23442	1.65338	2.64	1.5	1.84
4	6	4.06	1.48	white	U1	up	flat	50	2	27.07.2017	0	0	1	1	1.132	0	0	0.424	0	0	0	0.539	1.57577	1.57465	1.37239	1.86	1.76	1.58
4	6	4.06	1.48	white	U1	up	flat	50	3	27.07.2017	0	0	1	1	0.776	0	0	0.508	1	0	1	0.956	2.32387	1.53226	1.44516	9.08	2.05	1.7
4	6	4.06	1.48	white	U1	up	flat	50	4	27.07.2017	0	0	1	1	0.653	0	0	0.308	0	0	0	0.908	1.53661	1.29339	1.55746	1.97	1.53	1.85
4	6	4.06	1.48	white	U1	up	flat	50	5	27.07.2017	0	0	1	1	0.372	0	0	0.481	0	0	0	0.941	2.24523	1.58385	1.49708	2.62	2.14	1.72
4	6	4.06	1.48	white	U2	up	flat	100	1	02.08.2017	0	0	1	1	1.672	3	0	0.624	0	0	0	0.9	1.34397	1.35063	1.34016	1.55	1.59	1.57
4	6	4.06	1.48	white	U2	up	flat	100	2	02.08.2017	1	0	1	1	2.164	3	0	0.56	0	0	0	0.832	1.36949	1.31205	1.33923	1.6	1.56	1.52
4	6	4.06	1.48	white	U2	up	flat	100	3	02.08.2017	0	0	1	1	1.109	2	0	0.585	0	0	0	1.069	1.32228	1.31152	1.37899	1.52	1.59	1.62
4	6	4.06	1.48	white	U2	up	flat	100	4	02.08.2017	0	0	0	1	1.844	2	0	0.481	0	0	0	0.749	1.34413	1.32794	1.31857	1.54	1.47	1.61
4	6	4.06	1.48	white	U2	up	flat	100	5	02.08.2017	1	0	1	1	2.168	2	0	0.433	0	0	0	0.725	1.35551	1.3191	1.34038	1.54	1.55	1.57
4	6	4.06	1.48	white	U3	up	steep	50	1	10.08.2017	0	0	0	1	0.857	1	0	0.6	0	0	0	0.832	1.36152	1.325	1.35636	1.55	1.56	1.56
4	6	4.06	1.48	white	U3	up	steep	50	2	10.08.2017	0	0	0	1	0.992	1	0	0.48	0	0	0	0.616	1.33064	1.35321	1.33462	1.65	1.57	1.62
4	6	4.06	1.48	white	U3	up	steep	50	3	10.08.2017	0	0	1	1	1.72	1	0	0.608	0	0	0	0.913	1.31905	1.26905	1.38317	1.59	1.48	1.57
4	6	4.06	1.48	white	U3	up	steep	50	4	10.08.2017	0	0	1	1	0.875	0	0	0.332	0	0	0	0.768	1.26013	1.29722	1.34797	1.45	1.58	1.65
4	6	4.06	1.48	white	U3	up	steep	50	5	10.08.2017	0	0	0	1	0.728	1	0	0.824	0	0	0	1.208	1.31513	1.2341	1.30436	1.53	1.62	1.69
4	6	4.06	1.48	white	U4	up	steep	100	1	16.08.2017	0	0	1	1	1.056	3	0	0.932	0	1	1	1.168	1.37318	1.40591	1.38136	2.05	2.27	1.62
4	6	4.06	1.48	white	U4	up	steep	100	2	16.08.2017	0	0	1	1	2	3	0	0.875	1	1	1	1.081	1.53692	1.59321	1.15462	3.63	3.94	1.56
4	6	4.06	1.48	white	U4	up	steep	100	3	16.08.2017	0	0	1	1	1.157	3	0	0.617	0	1	1	0.901	1.14439	1.35106	1.41848	2.14	1.54	1.86
4	6	4.06	1.48	white	U4	up	steep	100	4	16.08.2017	0	0	1	1	1.436	3	0	0.801	0	0	0	1.337	1.16282	1.31526	1.29141	1.62	1.93	1.56
4	6	4.06	1.48	white	U4	up	steep	100	5	16.08.2017	0	0	1	1	1.752	3	0	0.552	0	0	0	0.985	1.13659	1.31318	1.30035	1.67	1.58	1.61
4	8	4.08	1.53	white	D1	down	flat	50	1	11.08.2017	0	0	1	1	1.87	0	0	0.568	0	0	0	0.877	1.75593	1.24165	2.10714	2.84	2.28	4.5
4	8	4.08	1.53	white	D1	down	flat	50	2	11.08.2017	0	0	1	1	1.468	0	0	0.412	0	0	0	0.708	1.6609	1.18416	2.01506	1.87	2.37	4
4	8	4.08	1.53	white	D1	down	flat	50	3	11.08.2017	0	0	1	1	2.293	0	0	0.925	1	0	1	1.013	1.55883	1.135	1.80032	1.93	1.94	3.96
4	8	4.08	1.53	white	D1	down	flat	50	4	11.08.2017	0	0	1	1	1.111	0	0	0.652	0	0	0	0.896	1.66629	1.06539	1.76978	2.06	1.68	3.45
4	8	4.08	1.53	white	D1	down	flat	50	5	11.08.2017	0	0	1	1	1.629	0	0	0.784	0	0	0	1.043	1.87066	1.19816	1.45303	2.33	1.93	3.65
4	8	4.08	1.53	white	D2	down	flat	100	1	17.08.2017	0	0	1	1	3.181	2	0	0.96	1	0	1	1.112	1.33934	1.37648	1.37374	1.66	1.59	1.63
4	8	4.08	1.53	white	D2	down	flat	100	2	17.08.2017	0	0	1	1	2.668	2	0	0.865	0	0	0	1.097	1.49282	1.23534	1.43214	1.81	1.82	1.77
4	8	4.08	1.53	white	D2	down	flat	100	3	17.08.2017	0	0	1	1	2.877	2	0	0.997	0	0	0	1.412	1.38253	1.40923	1.3867	1.56	1.58	1.62
4	8	4.08	1.53	white	D2	down	flat	100	4	17.08.2017	0	0	1	1	4.462	2	0	0.744	0	0	0	1.176	1.40165	1.37962	1.41304	1.56	1.56	1.62
4	8	4.08	1.53	white	D2	down	flat	100	5	17.08.2017	0	0	1	1	3.746	2	0	1.368	1	0	1	1.552	1.45204	1.34291	1.37573	1.63	1.63	1.67
4	8	4.08	1.53	white	D3	down	steep	50	1	28.07.2017	0	0	1	1	2.909	0	0	1.008	0	0	0	1.2	1.51792	1.48434	1.55604	1.92	1.76	1.76
4	8	4.08	1.53	white	D3	down	steep	50	2	28.07.2017	0	0	1	1	2.834	0	0	0.692	0	0	0	1.168	1.57902	1.5133	1.56313	1.87	1.78	1.79
4	8	4.08	1.53	white	D3	down	steep	50	3	28.07.2017	0	0	1	1	4.21	0	0	0.556	0	0	0	1.016	1.55936	1.54862	1.5289	1.85	1.77	1.77
4	8	4.08	1.53	white	D3	down	steep	50	4	28.07.2017	0	0	1	1	3.445	0	0	0.868	0	0	0	1.376	1.566	1.55008	1.54912	1.88	1.76	1.86
4	8	4.08	1.53	white	D3	down	steep	50	5	28.07.2017	0	0	1	1	2.673	0	0	1.06	1	0	1	1.136	1.6315	1.56823	1.57619	1.88	1.8	1.8
4	8	4.08	1.53	white	D4	down	steep	100	1	03.08.2017	1	0	1	1	3.224	3	0	0.892	0	1	1	1.216	1.85084	2.45439	1.65766	3.71	6.18	2.01
4	8	4.08	1.53	white	D4	down	steep	100	2	03.08.2017	1	0	1	1	3.317	3	0	1.716	0	1	1	1.784	1.94829	2.5364	1.70757	4.49	5.9	2.27
4	8	4.08	1.53	white	D4	down	steep	100	3	03.08.2017	0	0	1	1	3.121	3	0	0.908	0	1	1	1.192	1.88683	2.206	1.49575	3.57	5.97	1.75
4	8	4.08	1.53	white	D4	down	steep	100	4	03.08.2017	1	0	1	1	2.616	3	0	0.632	0	1	1	1.368	1.96165	2.30262	1.56903	3.47	5.49	1.94
4	8	4.08	1.53	white	D4	down	steep	100	5	03.08.2017	2	0	1	1	2.928	3	0	0.588	0	1	1	3.189	1.92101	2.51831	1.60247	3.89	6.05	1.87
4	8	4.08	1.53	white	U2	up	flat	100	1	01.08.2017	0	0	1	1	2.244	2	0	0.749	0	0	0	1.057	1.2182	1.37795	1.32664	1.62	1.65	1.57
4	8	4.08	1.53	white	U2	up	flat	100	2	01.08.2017	1	0	1	1	3.244	2	0	0.508	0	0	0	1.008	1.29951	1.31252	1.31854	1.52	1.59	1.56
4	8	4.08	1.53	white	U2	up	flat	100	3	01.08.2017	0	0	1	1	6.698	2	0	0.528	0	0	0	0.828	1.36787	1.33043	1.34596	1.58	1.67	1.53
4	8	4.08	1.53	white	U2	up	flat	100	4	01.08.2017	0	0	1	1	2.617	2	0	0.537	0	0	0	1.045	1.34069	1.335	1.32431	1.58	1.57	1.52
4	8	4.08	1.53	white	U2	up	flat	100	5	01.08.2017	0	0	1	1	2.332	2	0	0.3	0	0	0	0.96	1.3511	1.32044	1.31758	1.59	1.51	1.54
4	8	4.08	1.53	white	U3	up	steep	50	1	08.08.2017	0	0	1	1	0.948	1	0	0.499	0	0	0	0.852	1.23433	1.2625	1.51317	1.68	1.57	2.12
4	8	4.08	1.53	white	U3	up	steep	50	2	08.08.2017	0	0	1	1	1.269	1	0	0.764	0	1	1	0.976	1.47197	1.00727	1.87833	1.77	1.44	2.76
4	8	4.08	1.53	white	U3	up	steep	50	3	08.08.2017	0	0	1	1	1.577	1	0	0.772	0	1	1	1.148	1.30317	1.11333	1.50048	1.55	1.51	2.45
4	8	4.08	1.53	white	U3	up	steep	50	4	08.08.2017	0	0	0	1	0.785	1	0	0.6	0	0	0	0.9	1.18714	1.13619	1.76317	1.47	1.42	2.58
4	8	4.08	1.53	white	U3	up	steep	50	5	08.08.2017	0	0	1	1	1.444	1	0	0.382	0	0	0	0.992	1.2262	1.2826	1.3396	1.58	1.58	1.91
4	8	4.08	1.53	white	U4	up	steep	100	1	15.08.2017	0	0	0	1	2.654	3	0	0.601	0	0	0	1.057	1.44551	1.52435	1.61725	1.77	1.78	1.79
4	8	4.08	1.53	white	U4	up	steep	100	2	15.08.2017	1	0	0	1	2.474	3	0	0.673	0	0	0	1.184	1.4888	1.37771	1.5594	1.86	1.76	2.07
4	8	4.08	1.53	white	U4	up	steep	100	3	15.08.2017	0	0	1	1	3.035	3	0	0.525	0	0	0	1.273	1.49427	1.518	1.47987	1.75	1.71	1.93
4	8	4.08	1.53	white	U4	up	steep	100	4	15.08.2017	0	0	1	1	2.806	3	0	0.593	0	0	0	1.11	1.50584	1.28351	1.32688	1.74	1.73	1.59
4	8	4.08	1.53	white	U4	up	steep	100	5	15.08.2017	0	0	1	1	2.898	3	0	0.597	0	0	0	1.229	1.48412	1.272	1.42263	1.75	1.62	1.66
4	10	4.10	1.34	white	D1	down	flat	50	1	25.07.2017	0	0	1	1	0.732	0	0	0.484	0	0	0	0.8	2.61265	1.46892	1.23824	4	1.99	1.76
4	10	4.10	1.34	white	D1	down	flat	50	2	25.07.2017	0	0	1	1	0.812	0	0	0.472	0	0	0	0.749	2.68009	1.45	1.29036	4.71	2.13	1.68
4	10	4.10	1.34	white	D1	down	flat	50	3	25.07.2017	0	0	1	1	0.908	0	0	0.279	0	0	0	0.7	2.34175	1.37948	1.27	4.59	1.83	1.44
4	10	4.10	1.34	white	D1	down	flat	50	4	25.07.2017	0	0	1	1	0.572	0	0	0.5	0	0	0	0.824	2.67186	1.34255	1.18559	4.58	1.67	1.76
4	10	4.10	1.34	white	D1	down	flat	50	5	25.07.2017	0	0	1	1	0.708	0	0	0.48	0	0	0	0.764	2.70893	1.18767	1.36553	4.85	1.52	1.93
4	10	4.10	1.34	white	D2	down	flat	100	1	01.08.2017	0	0	1	1	0.584	2	0	0.608	0	1	1	0.94	1.29439	1.335	1.33286	1.61	1.57	1.56
4	10	4.10	1.34	white	D2	down	flat	100	2	01.08.2017	0	0	1	1	0.992	2	0	0.632	0	0	0	0.976	1.28328	1.34031	1.32664	1.55	1.63	1.55
4	10	4.10	1.34	white	D2	down	flat	100	3	01.08.2017	0	0	1	1	1.253	2	0	0.772	0	1	1	1.164	1.31847	1.34316	1.32934	1.84	1.66	1.67
4	10	4.10	1.34	white	D2	down	flat	100	4	01.08.2017	1	0	1	1	1.484	2	0	0.9	1	0	1	1.209	1.31847	1.32493	1.32771	1.83	1.54	1.56
4	10	4.10	1.34	white	D2	down	flat	100	5	01.08.2017	0	0	1	1	0.908	2	0	1.01	0	1	1	1.433	1.35981	1.26419	1.33465	1.77	1.67	1.53
4	10	4.10	1.34	white	D3	down	steep	50	1	08.08.2017	0	0	1	1	0.377	0	0	0.469	0	0	0	0.833	1.44398	1.45676	1.42824	1.72	1.73	1.78
4	10	4.10	1.34	white	D3	down	steep	50	2	08.08.2017	0	0	1	1	0.417	0	0	0.649	0	0	0	0.809	1.4064	1.40991	1.51973	1.75	1.67	1.99
4	10	4.10	1.34	white	D3	down	steep	50	3	08.08.2017	1	0	1	1	2.845	0	0	0.792	1	0	1	1.016	1.41968	1.43744	1.39752	1.86	1.79	1.84
4	10	4.10	1.34	white	D3	down	steep	50	4	08.08.2017	0	0	1	1	0.876	0	0	0.54	0	0	0	0.808	1.39424	1.43305	1.49483	1.75	1.64	1.92
4	10	4.10	1.34	white	D3	down	steep	50	5	08.08.2017	0	0	1	1	0.665	0	0	0.545	0	0	0	1.045	1.40452	1.45071	1.45397	1.76	1.64	1.84
4	10	4.10	1.34	white	D4	down	steep	100	1	15.08.2017	0	0	1	1	0.5	2	0	0.857	1	0	1	1.189	1.61294	1.36725	1.52422	1.88	1.68	1.85
4	10	4.10	1.34	white	D4	down	steep	100	2	15.08.2017	0	0	1	1	1.249	2	0	0.541	0	0	0	0.881	1.52393	1.62966	1.44393	1.77	1.96	1.69
4	10	4.10	1.34	white	D4	down	steep	100	3	15.08.2017	0	0	1	1	1.371	2	0	0.516	0	0	0	0.96	1.54462	1.49839	1.57849	1.78	1.82	1.84
4	10	4.10	1.34	white	D4	down	steep	100	4	15.08.2017	0	0	1	1	0.392	2	0	0.53	0	0	0	1.101	1.46867	1.62518	1.53265	2.1	1.89	1.84
4	10	4.10	1.34	white	D4	down	steep	100	5	15.08.2017	0	0	1	1	1.021	2	0	0.481	0	0	0	1.041	1.54221	1.58042	1.51821	1.83	1.86	1.77
4	10	4.10	1.34	white	U1	up	flat	50	1	11.08.2017	0	0	0	1	0.428	0	0	0.472	0	0	0	0.964	3.23987	1.45883	1.34351	4.19	3.18	2.79
4	10	4.10	1.34	white	U1	up	flat	50	2	11.08.2017	0	0	0	1	0.537	0	0	0.602	0	0	0	1.086	3.25987	1.12776	1.16974	4.57	1.92	2.24
4	10	4.10	1.34	white	U1	up	flat	50	3	11.08.2017	0	0	1	1	0.496	0	0	0.495	0	0	0	0.98	3.29064	1.45692	1.3009	4.49	3.49	2.23
4	10	4.10	1.34	white	U1	up	flat	50	4	11.08.2017	0	0	0	1	0.604	0	0	0.564	0	0	0	0.888	3.70919	1.47226	1.12597	5.06	4.08	2.15
4	10	4.10	1.34	white	U1	up	flat	50	5	11.08.2017	0	0	0	1	0.729	0	0	0.48	0	0	0	0.76	3.38273	1.37455	1.62714	4.69	2.96	2.34
4	10	4.10	1.34	white	U2	up	flat	100	1	17.08.2017	0	0	1	1	0.532	2	0	0.568	0	0	0	1.268	1.40696	1.32329	1.30241	1.69	1.76	1.64
4	10	4.10	1.34	white	U2	up	flat	100	2	17.08.2017	0	0	1	1	0.776	2	0	0.484	0	0	0	0.968	1.37722	1.38722	1.34759	1.69	1.63	1.63
4	10	4.10	1.34	white	U2	up	flat	100	3	17.08.2017	0	0	1	1	0.62	2	0	0.784	0	0	0	1.068	1.35053	1.39132	1.29289	1.71	1.66	1.51
4	10	4.10	1.34	white	U2	up	flat	100	4	17.08.2017	0	0	1	1	1.128	3	0	0.512	0	0	0	0.832	1.43949	1.25152	1.34975	1.63	1.72	1.57
4	10	4.10	1.34	white	U2	up	flat	100	5	17.08.2017	0	0	1	1	0.656	2	0	0.724	0	0	0	1.024	1.39295	1.36436	1.30628	1.63	1.59	1.5
4	10	4.10	1.34	white	U3	up	steep	50	1	28.07.2017	0	0	0	1	0.384	0	0	0.544	0	0	0	1.724	1.55774	1.59283	1.5934	1.73	1.77	1.8
4	10	4.10	1.34	white	U3	up	steep	50	2	28.07.2017	0	0	0	1	0.181	0	0	0.668	0	0	0	1.216	1.54128	1.64468	1.58787	1.76	1.9	1.82
4	10	4.10	1.34	white	U3	up	steep	50	3	28.07.2017	0	0	1	1	0.868	0	0	0.625	0	0	0	1.249	1.62881	1.59407	1.61407	1.86	1.86	1.78
4	10	4.10	1.34	white	U3	up	steep	50	4	28.07.2017	0	0	0	1	0.3	0	0	0.6	0	0	0	1.156	1.60934	1.56541	1.5982	1.85	1.87	1.74
4	10	4.10	1.34	white	U3	up	steep	50	5	28.07.2017	0	0	0	1	0.608	0	0	0.536	0	0	0	1.153	1.63062	1.57359	1.595	1.87	1.83	1.77
4	10	4.10	1.34	white	U4	up	steep	100	1	03.08.2017	1	0	0	1	1.248	3	0	0.676	1	0	1	1.232	2.2234	1.78038	1.25075	6.85	3.04	2.88
4	10	4.10	1.34	white	U4	up	steep	100	2	03.08.2017	0	0	1	1	1.1	3	0	0.672	1	0	1	1.208	2.13735	1.66723	1.55181	6.09	2.92	5.83
4	10	4.10	1.34	white	U4	up	steep	100	3	03.08.2017	0	0	1	1	0.883	3	0	0.616	1	0	1	1.216	2.07177	1.67903	1.68371	6.98	2.67	7.99
4	10	4.10	1.34	white	U4	up	steep	100	4	03.08.2017	0	0	0	1	0.685	3	0	0.656	0	0	0	1.232	1.75554	2.02323	1.37338	4.01	5.74	5.19
4	10	4.10	1.34	white	U4	up	steep	100	5	03.08.2017	0	0	1	1	0.953	3	0	0.936	0	0	0	1.936	1.76371	1.86435	1.37532	6.57	3.25	1.63
5	4	5.04	1.89	brown	D3	down	steep	50	2	10.08.2017	0	0	1	1	13.768	1	0	0.924	0	0	0	1.308	1.2716	1.3467	1.29189	1.54	1.56	1.5
5	4	5.04	1.89	brown	D3	down	steep	50	3	10.08.2017	0	0	1	1	11.474	1	0	0.484	0	0	0	0.728	1.39	1.3111	1.34429	1.62	1.55	1.56
5	4	5.04	1.89	brown	D4	down	steep	100	3	16.08.2017	1	0	1	1	21.443	4	0	0.676	1	0	1	0.948	2.86759	1.45816	1.3358	11.42	3.84	1.9
5	4	5.04	1.89	brown	U1	up	flat	50	1	07.08.2017	0	0	1	1	22.741	0	0	0.51	0	0	0	0.819	1.92466	1.65466	1.82818	3.4	2.53	2.64
5	4	5.04	1.89	brown	U1	up	flat	50	2	07.08.2017	0	0	1	1	7.486	0	0	0.476	0	0	0	1	1.28219	1.48844	1.92359	2.28	2.09	2.2
5	4	5.04	1.89	brown	U1	up	flat	50	3	07.08.2017	0	0	1	1	8.302	0	0	0.552	0	0	0	0.876	1.61829	1.41256	1.96049	3.23	2.1	2.42
5	4	5.04	1.89	brown	U1	up	flat	50	4	07.08.2017	0	0	1	1	9.657	0	0	0.484	0	0	0	0.752	1.249	1.85686	1.81643	2.8	3.23	2.34
5	4	5.04	1.89	brown	U1	up	flat	50	5	07.08.2017	0	0	1	1	10.799	0	0	0.54	0	1	1	0.876	0.999474	1.41868	1.99618	1.9	2.55	2.6
5	4	5.04	1.89	brown	U3	up	steep	50	1	24.07.2017	0	0	0	1	12.548	1	0	0.508	0	1	1	0.979	1.16468	1.25443	1.21139	1.48	1.57	1.58
5	4	5.04	1.89	brown	U3	up	steep	50	2	24.07.2017	0	0	0	1	9.119	1	0	1.361	0	1	1	1.877	1.80417	1.00821	1.58571	2.45	1.36	1.89
5	4	5.04	1.89	brown	U3	up	steep	50	3	24.07.2017	1	0	0	1	15.277	1	0	0.568	0	0	0	0.831	1.28424	1.23329	1.14341	1.94	1.48	1.41
5	4	5.04	1.89	brown	U3	up	steep	50	4	24.07.2017	0	0	0	1	11.466	1	0	0.552	0	0	0	0.807	1.25889	1.38417	1.21153	1.71	1.76	1.4
5	4	5.04	1.89	brown	U3	up	steep	50	5	24.07.2017	1	0	0	1	24.376	0	0	0.432	0	0	0	0.744	1.19628	1.215	1.34115	1.5	1.42	1.52
5	4	5.04	1.89	brown	U4	up	steep	100	2	31.07.2017	1	0	1	1	21.456	3	0	1.06	1	1	1	1.485	1.55721	1.38081	5.23872	1.75	1.74	8.51
5	4	5.04	1.89	brown	U4	up	steep	100	4	31.07.2017	3	0	1	1	23.06	3	0	0.808	1	0	1	1.976	1.54953	1.33844	4.86484	1.73	1.57	7.8
5	5	5.05	1.73	brown	D1	down	flat	50	1	07.08.2017	0	0	1	1	1.865	0	0	0.436	0	1	1	0.535	1.4424	1.9849	2.3295	2.44	6.26	4.87
5	5	5.05	1.73	brown	D1	down	flat	50	2	07.08.2017	0	0	1	1	3.16	0	0	0.8	1	0	1	0.824	1.19182	1.83727	3.14013	2.44	7.62	5.2
5	5	5.05	1.73	brown	D1	down	flat	50	3	07.08.2017	0	0	1	1	8.966	0	0	0.668	1	0	1	0.784	1.62947	1.57716	3.02074	2.66	3.66	11.02
5	5	5.05	1.73	brown	D1	down	flat	50	4	07.08.2017	0	0	1	1	2.336	0	0	0.38	0	0	0	0.572	1.71659	1.95187	2.2611	2.21	4.8	3.28
5	5	5.05	1.73	brown	D1	down	flat	50	5	07.08.2017	0	0	1	1	4.5	0	0	0.492	0	1	1	0.676	1.3959	1.81494	2.73795	2.19	4.36	4.23
5	5	5.05	1.73	brown	D2	down	flat	100	1	14.08.2017	0	0	1	1	2.401	2	1	NA	NA	NA	NA	NA	2.24371	1.59664	2.69017	3.42	3.04	5.81
5	5	5.05	1.73	brown	D2	down	flat	100	2	14.08.2017	0	0	1	1	3.45	3	0	0.424	0	0	0	0.524	2.22854	2.19577	3.37675	3.07	4.38	9.06
5	5	5.05	1.73	brown	D2	down	flat	100	3	14.08.2017	0	0	1	1	1.916	2	0	0.48	1	0	1	0.732	2.22714	1.59305	3.17324	2.87	2.93	6.8
5	5	5.05	1.73	brown	D2	down	flat	100	4	14.08.2017	0	0	1	1	3.565	3	0	0.436	0	1	1	0.625	2.16304	2.43784	3.72363	3.05	4.77	8.71
5	5	5.05	1.73	brown	D2	down	flat	100	5	14.08.2017	0	0	1	1	7.113	3	0	0.6	0	0	0	0.816	2.07144	1.8092	3.25456	2.99	3.64	8.58
5	5	5.05	1.73	brown	D3	down	steep	50	1	24.07.2017	0	0	1	1	2.409	1	0	0.66	1	0	1	0.808	2.25991	1.11113	1.27861	3.34	1.6	1.61
5	5	5.05	1.73	brown	D3	down	steep	50	2	24.07.2017	0	0	1	1	7.298	1	0	0.6	1	0	1	0.885	2.75113	1.4227	1.21026	15.23	3.56	1.67
5	5	5.05	1.73	brown	D3	down	steep	50	3	24.07.2017	0	0	1	1	3.343	1	0	0.345	0	1	1	0.393	2.64756	1.42504	1.28033	5.5	1.76	1.48
5	5	5.05	1.73	brown	D3	down	steep	50	4	24.07.2017	0	0	1	1	2.672	1	0	0.524	0	0	0	0.601	1.89593	1.19083	1.28204	3.84	1.46	1.65
5	5	5.05	1.73	brown	D3	down	steep	50	5	24.07.2017	0	0	1	1	3.909	1	0	0.3	0	0	0	0.432	1.79255	1.30147	1.27971	2.87	1.53	1.54
5	5	5.05	1.73	brown	D4	down	steep	100	1	31.07.2017	0	0	1	1	14.251	5	0	0.756	0	0	0	1.164	1.41226	1.63315	1.94833	1.66	2.08	4.45
5	5	5.05	1.73	brown	D4	down	steep	100	2	31.07.2017	0	0	1	1	8.373	5	0	0.632	0	0	0	1.28	1.45587	1.8085	2.53628	1.72	4.2	11.97
5	5	5.05	1.73	brown	D4	down	steep	100	3	31.07.2017	0	0	1	1	15.491	5	0	0.584	0	0	0	0.675	1.50803	1.56899	2.15146	1.77	2.03	5.37
5	5	5.05	1.73	brown	D4	down	steep	100	4	31.07.2017	2	0	1	1	6.225	5	0	0.673	1	0	1	0.965	1.46065	1.72427	2.00045	2.51	4.19	5.87
5	5	5.05	1.73	brown	D4	down	steep	100	5	31.07.2017	0	0	1	1	17.024	5	0	1.192	0	1	1	4.442	1.49103	1.73046	1.98133	1.81	3.72	5.05
5	5	5.05	1.73	brown	U1	up	flat	50	1	27.07.2017	0	0	0	1	0.448	0	0	0.808	0	1	1	1.084	1.79806	1.15753	1.31419	2.58	1.48	2.01
5	5	5.05	1.73	brown	U1	up	flat	50	2	27.07.2017	0	0	0	1	1.432	0	0	0.569	1	0	1	0.777	2.3194	1.47774	1.35786	3.17	1.96	1.73
5	5	5.05	1.73	brown	U1	up	flat	50	3	27.07.2017	0	0	1	1	2.101	0	0	0.7	0	0	0	0.908	1.20063	1.81891	1.37437	1.65	2.22	1.77
5	5	5.05	1.73	brown	U1	up	flat	50	4	27.07.2017	0	0	1	1	3.084	0	0	0.476	0	0	0	0.56	2.19968	1.57411	1.32189	2.68	1.82	1.7
5	5	5.05	1.73	brown	U1	up	flat	50	5	27.07.2017	0	0	1	1	1.476	0	0	0.561	0	0	0	0.777	1.65068	1.38114	1.40205	2.06	1.63	1.75
5	5	5.05	1.73	brown	U2	up	flat	100	1	02.08.2017	0	0	1	1	5.509	3	0	0.564	1	0	1	0.9	1.34348	1.30884	1.33551	1.57	1.55	1.52
5	5	5.05	1.73	brown	U2	up	flat	100	2	02.08.2017	1	0	1	1	6.749	2	0	0.5	0	0	0	0.776	1.3654	1.29794	1.36254	1.67	1.54	1.61
5	5	5.05	1.73	brown	U2	up	flat	100	3	02.08.2017	0	0	1	1	3.941	3	0	0.592	0	0	0	0.86	1.27167	1.32218	1.33269	1.46	1.57	1.55
5	5	5.05	1.73	brown	U2	up	flat	100	4	02.08.2017	0	0	1	1	8.55	3	0	0.668	0	0	0	0.9	1.26931	1.30556	1.34819	1.56	1.52	1.61
5	5	5.05	1.73	brown	U2	up	flat	100	5	02.08.2017	0	0	1	1	6.585	3	0	0.617	0	0	0	0.977	1.3275	1.33417	1.38762	1.62	1.59	1.62
5	5	5.05	1.73	brown	U3	up	steep	50	1	10.08.2017	0	0	1	1	1.596	0	0	0.4	0	0	0	0.616	1.30783	1.33304	1.28725	1.55	1.59	1.47
5	5	5.05	1.73	brown	U3	up	steep	50	2	10.08.2017	0	0	1	1	1.793	0	0	0.617	0	1	1	0.801	1.40576	1.32576	1.27102	1.63	1.55	1.46
5	5	5.05	1.73	brown	U3	up	steep	50	3	10.08.2017	0	0	1	1	1.396	0	0	0.484	0	0	0	0.784	1.30042	1.27903	1.31347	1.52	1.4	1.6
5	5	5.05	1.73	brown	U3	up	steep	50	4	10.08.2017	0	0	0	1	1.577	0	0	0.492	0	0	0	0.717	1.32329	1.30291	1.31392	1.51	1.52	1.49
5	5	5.05	1.73	brown	U3	up	steep	50	5	10.08.2017	0	0	0	1	8.302	0	0	0.916	0	0	0	1.356	1.37159	1.34714	1.36048	1.54	1.47	1.53
5	5	5.05	1.73	brown	U4	up	steep	100	1	16.08.2017	0	0	0	1	4.045	3	0	0.976	0	0	0	1.556	1.63747	1.05278	1.39342	2.71	1.24	1.66
5	5	5.05	1.73	brown	U4	up	steep	100	2	16.08.2017	2	0	1	1	6.557	3	0	0.641	0	0	0	0.957	1.22551	1.14128	1.4609	1.98	1.47	1.74
5	5	5.05	1.73	brown	U4	up	steep	100	3	16.08.2017	0	0	0	1	4.041	3	0	2	0	0	0	2.4	1.31218	1.0291	1.24359	1.82	1.36	1.53
5	5	5.05	1.73	brown	U4	up	steep	100	4	16.08.2017	1	0	0	1	9.022	3	0	0.604	0	0	0	0.936	1.22372	1.20308	1.34705	2	1.49	1.62
5	5	5.05	1.73	brown	U4	up	steep	100	5	16.08.2017	0	0	1	1	4.017	3	0	0.744	0	0	0	1.144	1.40734	1.34177	1.24886	1.93	1.77	1.54
5	7	5.07	1.85	brown	D2	down	flat	100	1	02.08.2017	0	0	1	1	3.11	4	0	0.668	1	0	1	1	1.31463	1.28418	1.31276	1.45	1.5	1.57
5	7	5.07	1.85	brown	D2	down	flat	100	2	02.08.2017	0	1	1	1	3.449	4	0	0.853	1	0	1	1.861	1.30688	1.29771	1.26882	1.64	1.54	1.42
5	7	5.07	1.85	brown	D2	down	flat	100	3	02.08.2017	0	0	1	1	7.226	4	0	0.484	0	0	0	1.124	1.32945	1.33464	1.31609	1.56	1.61	1.52
5	7	5.07	1.85	brown	D2	down	flat	100	4	02.08.2017	0	0	1	1	3	4	0	0.56	0	0	0	0.944	1.28791	1.33991	1.30496	1.52	1.53	1.48
5	7	5.07	1.85	brown	D2	down	flat	100	5	02.08.2017	1	0	1	1	5.625	4	0	0.532	0	1	1	0.791	1.26983	1.3381	1.3106	1.53	1.56	1.54
5	7	5.07	1.85	brown	D3	down	steep	50	1	10.08.2017	0	0	1	1	1.128	1	0	0.923	1	0	1	1.055	1.38076	1.51864	1.19114	2.07	1.86	1.7
5	7	5.07	1.85	brown	D3	down	steep	50	2	10.08.2017	0	0	1	1	1.476	1	0	1.052	0	1	1	1.752	1.33339	1.20678	1.31174	1.66	1.5	1.58
5	7	5.07	1.85	brown	D3	down	steep	50	3	10.08.2017	0	0	1	1	1.577	1	0	0.684	0	0	0	1.132	1.1853	1.35739	1.3347	1.48	1.59	1.51
5	7	5.07	1.85	brown	D3	down	steep	50	4	10.08.2017	0	0	1	1	1.33	1	0	0.672	1	0	1	0.891	1.31568	1.31653	1.34297	1.59	1.55	1.58
5	7	5.07	1.85	brown	D3	down	steep	50	5	10.08.2017	0	0	1	1	0.797	1	0	0.48	0	0	0	0.8	1.31508	1.34908	1.33946	1.49	1.57	1.65
5	7	5.07	1.85	brown	D4	down	steep	100	1	16.08.2017	0	0	1	1	3.561	4	0	3.177	1	1	1	5.421	2.93591	3.43713	1.84738	8.51	7.34	4.77
5	7	5.07	1.85	brown	D4	down	steep	100	2	16.08.2017	0	0	1	1	5.293	4	0	0.837	1	0	1	1.153	2.52679	2.51386	1.41936	8.37	7.81	1.87
5	7	5.07	1.85	brown	D4	down	steep	100	3	16.08.2017	1	0	1	1	5.629	4	0	0.7	1	0	1	1	2.73532	2.58962	1.31718	8.47	7.3	1.82
5	7	5.07	1.85	brown	D4	down	steep	100	4	16.08.2017	0	0	1	1	4.685	4	0	0.552	0	0	0	1.165	2.76313	2.02484	1.40172	7.79	3.07	1.61
5	7	5.07	1.85	brown	U1	up	flat	50	1	14.08.2017	0	0	0	1	0.777	0	0	0.449	0	0	0	0.717	2.50716	2.64365	1.09662	3.64	4.29	1.82
5	7	5.07	1.85	brown	U1	up	flat	50	2	14.08.2017	1	0	1	1	1.62	0	0	0.568	0	0	0	0.884	2.25315	2.1036	1.22124	3.63	3.62	1.99
5	7	5.07	1.85	brown	U1	up	flat	50	3	14.08.2017	0	0	1	1	1.568	0	0	0.3	0	0	0	0.917	2.1709	2.31615	0.946923	3.46	4.19	1.68
5	7	5.07	1.85	brown	U1	up	flat	50	4	14.08.2017	0	0	0	1	0.589	0	0	0.484	0	0	0	0.836	2.0282	2.55082	0.882295	2.68	4.06	1.55
5	7	5.07	1.85	brown	U1	up	flat	50	5	14.08.2017	0	0	1	1	1.821	0	0	0.252	0	0	0	0.816	2.51658	1.76434	1.38013	4.23	4.03	2.4
5	7	5.07	1.85	brown	U2	up	flat	100	1	07.08.2017	0	0	1	1	2.856	3	0	0.464	0	0	0	0.84	2.58208	2.28941	1.88693	5.4	4.94	3.05
5	7	5.07	1.85	brown	U2	up	flat	100	2	07.08.2017	1	0	1	1	3.857	3	0	0.616	0	0	0	1.008	2.32412	1.37088	1.93471	5.23	3.69	3.69
5	7	5.07	1.85	brown	U2	up	flat	100	3	07.08.2017	0	0	1	1	3.308	3	0	0.509	0	0	0	0.885	1.97966	1.8639	2.11237	3.53	3.36	3.3
5	7	5.07	1.85	brown	U2	up	flat	100	4	07.08.2017	0	0	1	1	2.441	3	0	0.4	0	0	0	0.808	2.06623	1.3274	1.81117	4.76	4.03	2.21
5	7	5.07	1.85	brown	U2	up	flat	100	5	07.08.2017	0	0	1	1	2.272	3	0	0.54	0	0	0	1.124	2.54714	1.61857	1.79169	5.85	3.32	2.31
5	7	5.07	1.85	brown	U3	up	steep	50	1	31.07.2017	1	0	1	1	3.201	0	0	0.924	0	0	0	1.232	0.428571	0.391299	0.910779	0.68	0.59	1.77
5	7	5.07	1.85	brown	U3	up	steep	50	2	31.07.2017	0	0	1	1	18.833	0	0	0.944	0	0	0	2.024	0.398857	0.54	1.77162	0.74	0.94	3.9
5	7	5.07	1.85	brown	U3	up	steep	50	3	31.07.2017	0	0	1	1	2.869	0	0	1.012	0	1	1	1.545	0.385455	0.47375	1.35091	0.72	0.75	2.32
5	7	5.07	1.85	brown	U3	up	steep	50	4	31.07.2017	0	0	0	1	1.952	0	0	0.792	0	0	0	1.468	0.495169	0.504831	0.983371	0.72	0.76	1.8
5	7	5.07	1.85	brown	U3	up	steep	50	5	31.07.2017	0	0	0	1	1.333	0	0	0.516	0	0	0	0.848	0.369775	0.474831	1.50854	0.6	0.76	3.08
5	7	5.07	1.85	brown	U4	up	steep	100	1	24.07.2017	0	0	1	1	2.102	3	0	1.061	1	0	1	1.393	1.43784	1.74471	1.14157	2.43	3.93	1.89
5	7	5.07	1.85	brown	U4	up	steep	100	2	24.07.2017	0	0	1	1	3.604	3	0	0.9	1	1	1	1.376	4.88722	2.42556	1.25963	13.58	5.57	1.59
5	7	5.07	1.85	brown	U4	up	steep	100	4	24.07.2017	1	0	1	1	19.918	3	0	1.061	0	1	1	1.745	1.754	2.019	1.5518	3.14	2.88	1.98
5	7	5.07	1.85	brown	U4	up	steep	100	5	24.07.2017	0	0	1	1	7.804	3	0	0.637	0	1	1	1.429	1.29105	1.86579	1.32123	2.3	2.5	1.61
5	10	5.10	1.72	brown	D1	down	flat	50	3	14.08.2017	0	0	1	1	7.241	0	0	0.484	0	1	1	0.716	1.51338	1.47584	0.986753	1.76	2.1	1.78
5	10	5.10	1.72	brown	D1	down	flat	50	4	14.08.2017	0	0	1	1	16.38	0	0	0.568	0	0	0	0.852	1.63434	1.58132	1.04816	1.88	2.06	1.59
5	10	5.10	1.72	brown	D1	down	flat	50	5	14.08.2017	0	0	1	1	8.01	0	0	0.632	1	0	1	0.848	1.4858	1.432	1.3639	1.73	2.34	3.03
5	10	5.10	1.72	brown	D3	down	steep	50	2	31.07.2017	0	0	1	1	4.117	2	0	0.7	0	1	1	0.976	1.45222	1.40095	1.48873	1.69	1.69	3.36
5	10	5.10	1.72	brown	D3	down	steep	50	3	31.07.2017	1	0	1	1	13.09	2	0	0.884	1	0	1	1.216	1.37515	1.36418	1.60112	1.66	1.61	2.76
5	10	5.10	1.72	brown	D3	down	steep	50	4	31.07.2017	1	0	1	1	23.3	2	0	0.428	0	0	0	0.868	1.37677	1.37946	1.431	1.67	1.81	2.02
5	10	5.10	1.72	brown	D3	down	steep	50	5	31.07.2017	0	0	1	1	19.336	2	0	0.761	0	0	0	1.425	1.33398	1.33347	1.56585	1.64	1.72	3.21
5	10	5.10	1.72	brown	D4	down	steep	100	1	24.07.2017	1	0	1	1	4.004	4	1	NA	NA	NA	NA	NA	3.56384	4.81449	3.29703	11.31	15.28	9.16
5	10	5.10	1.72	brown	D4	down	steep	100	4	24.07.2017	2	1	1	1	14.813	5	1	NA	NA	NA	NA	NA	4.65563	7.07966	4.08891	18.91	26.6	23.16
5	10	5.10	1.72	brown	U1	up	flat	50	1	27.07.2017	0	1	1	1	24.326	0	0	0.932	0	1	1	1.509	1.11532	1.27987	1.66364	2	1.78	2.1
5	10	5.10	1.72	brown	U1	up	flat	50	2	27.07.2017	0	0	1	1	5.033	0	0	0.416	0	0	0	1.12	1.49955	1.41202	1.3364	2.05	1.85	1.61
5	10	5.10	1.72	brown	U1	up	flat	50	3	27.07.2017	0	0	1	1	4.301	0	0	0.4	0	0	0	0.885	1.76195	1.36662	1.44104	2.33	1.59	1.71
5	10	5.10	1.72	brown	U1	up	flat	50	4	27.07.2017	0	0	1	1	16.908	0	0	0.36	0	0	0	0.968	1.62	1.3316	1.36362	2.05	1.59	1.63
5	10	5.10	1.72	brown	U1	up	flat	50	5	27.07.2017	0	0	1	1	4.293	0	0	0.412	0	0	0	1.144	1.50694	1.27035	1.37835	1.95	1.5	1.61
5	10	5.10	1.72	brown	U2	up	flat	100	1	02.08.2017	1	0	0	1	12.378	3	0	1.523	0	0	0	2.064	1.24733	1.2964	1.16893	1.44	1.53	1.48
5	10	5.10	1.72	brown	U2	up	flat	100	2	02.08.2017	1	0	0	1	6.866	3	0	0.777	1	0	1	1.269	1.24608	1.29474	1.29557	1.46	1.47	1.55
5	10	5.10	1.72	brown	U2	up	flat	100	3	02.08.2017	0	0	0	1	5.958	3	0	0.684	0	1	1	1.184	1.24576	1.30879	1.30515	1.46	1.56	1.45
5	10	5.10	1.72	brown	U2	up	flat	100	4	02.08.2017	1	1	1	1	6.742	3	0	0.6	0	0	0	1.256	1.27076	1.27242	1.27833	1.48	1.51	1.42
5	10	5.10	1.72	brown	U2	up	flat	100	5	02.08.2017	0	0	1	1	6.851	3	0	0.708	0	0	0	1.084	1.34652	1.30485	1.27515	1.56	1.5	1.5
5	10	5.10	1.72	brown	U3	up	steep	50	3	10.08.2017	0	0	0	1	9.517	0	0	0.824	0	0	0	1.181	1.40615	1.29551	1.38038	1.6	1.64	1.67
5	10	5.10	1.72	brown	U3	up	steep	50	4	10.08.2017	1	0	0	1	3.001	0	0	0.384	0	0	0	0.869	1.34705	1.41641	1.37449	1.57	1.58	1.58
5	10	5.10	1.72	brown	U3	up	steep	50	5	10.08.2017	0	0	0	1	2.176	0	0	1.032	0	0	0	2.485	1.34136	1.39394	1.36439	1.62	1.61	1.55
5	10	5.10	1.72	brown	U4	up	steep	100	1	16.08.2017	0	0	0	1	7.626	3	0	0.8	0	0	0	1.393	1.44926	1.34389	1.26111	2.01	1.93	1.45
5	10	5.10	1.72	brown	U4	up	steep	100	2	16.08.2017	0	0	0	1	3.17	3	0	0.974	1	0	1	1.4	1.34759	1.11468	1.28203	2.12	1.4	1.51
5	10	5.10	1.72	brown	U4	up	steep	100	3	16.08.2017	0	0	0	1	3.304	3	0	0.77	0	0	0	1.054	1.35943	1.11629	1.25914	1.74	1.48	1.43
5	10	5.10	1.72	brown	U4	up	steep	100	4	16.08.2017	0	0	1	1	3.093	3	0	0.732	0	0	0	1.193	1.23076	1.69485	1.25424	2.54	2.3	1.47
5	10	5.10	1.72	brown	U4	up	steep	100	5	16.08.2017	0	0	0	1	1.696	3	0	0.668	0	0	0	1.184	1.41843	1.28392	1.38333	1.97	1.52	1.68
6	1	6.01	1.63	white	D1	down	flat	50	1	10.08.2017	0	0	1	1	0.492	0	0	0.468	0	0	0	0.916	1.28411	1.33711	1.33289	1.48	1.55	1.61
6	1	6.01	1.63	white	D1	down	flat	50	2	10.08.2017	0	0	1	1	1.628	0	0	0.568	0	0	0	0.884	1.30767	1.31367	1.364	1.54	1.53	1.57
6	1	6.01	1.63	white	D1	down	flat	50	3	10.08.2017	0	1	1	1	2.361	0	0	0.733	0	0	0	1.033	1.30026	1.42885	1.36038	1.62	1.63	1.56
6	1	6.01	1.63	white	D1	down	flat	50	4	10.08.2017	1	0	1	1	0.193	0	0	0.672	0	1	1	1.256	1.43434	1.68145	1.18205	1.68	2.21	1.86
6	1	6.01	1.63	white	D1	down	flat	50	5	10.08.2017	0	0	1	1	2.461	0	0	0.48	0	0	0	0.981	1.31686	1.32648	1.33429	1.5	1.48	1.57
6	1	6.01	1.63	white	D3	down	steep	50	1	27.07.2017	0	0	1	1	1.2	0	0	0.809	0	0	0	1.292	1.33196	1.30918	1.31732	1.54	1.48	1.54
6	1	6.01	1.63	white	D3	down	steep	50	2	27.07.2017	0	0	1	1	1.337	0	0	0.6	0	0	0	1.837	1.2911	1.30789	1.33321	1.49	1.52	1.59
6	1	6.01	1.63	white	D3	down	steep	50	3	27.07.2017	0	0	1	1	1.92	0	0	0.8	1	0	1	1.133	1.34786	1.31054	1.37598	1.68	1.77	1.67
6	1	6.01	1.63	white	D3	down	steep	50	4	27.07.2017	0	0	1	1	2.986	0	0	0.492	0	0	0	1	1.31479	1.30823	1.33135	1.56	1.73	1.55
6	1	6.01	1.63	white	D3	down	steep	50	5	27.07.2017	0	0	1	1	3.941	0	0	1.86	0	0	0	2.16	1.31833	1.3201	1.35375	1.54	1.52	1.61
6	1	6.01	1.63	white	D4	down	steep	100	1	02.08.2017	0	0	1	1	2.673	2	0	0.856	1	1	1	1.412	1.37798	1.33553	1.32819	1.66	1.58	1.64
6	1	6.01	1.63	white	D4	down	steep	100	2	02.08.2017	0	0	1	1	2.825	2	0	1.072	0	0	0	1.464	1.37938	1.35555	1.32711	1.66	1.72	1.57
6	1	6.01	1.63	white	D4	down	steep	100	3	02.08.2017	0	0	1	1	3.152	2	0	0.852	1	0	1	1.676	1.44881	1.37963	1.2922	1.66	1.62	1.77
6	1	6.01	1.63	white	D4	down	steep	100	4	02.08.2017	0	1	1	1	12.852	2	0	0.992	0	0	0	1.392	1.20953	1.45991	1.38387	1.67	1.89	1.62
6	1	6.01	1.63	white	D4	down	steep	100	5	02.08.2017	0	0	1	1	3.026	2	0	0.462	0	0	0	1.15	1.3379	1.35874	1.34983	1.57	1.64	1.59
6	1	6.01	1.63	white	U1	up	flat	50	1	24.07.2017	0	0	1	1	0.816	0	0	0.444	0	0	0	0.977	1.40955	1.37022	1.41067	1.68	1.64	1.62
6	1	6.01	1.63	white	U1	up	flat	50	2	24.07.2017	0	0	1	1	1	0	0	0.42	0	0	0	1.012	1.39229	1.41458	1.3453	1.61	1.64	1.61
6	1	6.01	1.63	white	U1	up	flat	50	3	24.07.2017	0	0	1	1	0.905	0	0	0.4	0	0	0	1.028	1.385	1.36305	1.39976	1.57	1.65	1.59
6	1	6.01	1.63	white	U1	up	flat	50	4	24.07.2017	0	0	1	1	1.241	0	0	0.884	1	0	1	0.984	1.50065	1.46351	1.45532	1.78	1.66	1.68
6	1	6.01	1.63	white	U1	up	flat	50	5	24.07.2017	0	0	1	1	0.868	0	0	1.084	0	0	0	2.417	1.44659	1.40329	1.39	1.83	1.64	1.59
6	1	6.01	1.63	white	U2	up	flat	100	1	31.07.2017	0	0	1	1	1.426	2	0	0.365	0	0	0	0.862	1.73436	1.43167	3.86372	2.07	1.86	7.16
6	1	6.01	1.63	white	U2	up	flat	100	2	31.07.2017	0	0	1	1	1.5	2	0	0.9	0	0	0	1.036	1.45831	1.58221	1.3413	1.73	1.87	2.44
6	1	6.01	1.63	white	U2	up	flat	100	3	31.07.2017	0	0	1	1	1.701	2	0	0.516	0	0	0	1.317	1.72532	1.34584	2.90078	2	1.76	5.43
6	1	6.01	1.63	white	U2	up	flat	100	4	31.07.2017	0	0	1	1	1.98	2	0	0.424	0	0	0	1.225	1.58217	1.51831	1.80795	2.11	1.75	3.65
6	1	6.01	1.63	white	U2	up	flat	100	5	31.07.2017	1	0	1	1	2.307	3	0	0.525	0	0	0	1.033	1.57197	1.34408	2.46042	1.92	1.66	5.74
6	1	6.01	1.63	white	U3	up	steep	50	1	07.08.2017	0	0	1	1	1	0	0	0.524	0	0	0	1.808	0.982885	1.14096	1.6775	1.48	3.63	2.19
6	1	6.01	1.63	white	U3	up	steep	50	2	07.08.2017	0	0	0	1	2.156	0	0	0.392	0	0	0	0.928	1.05415	1.00062	1.95462	2.43	1.73	2.25
6	1	6.01	1.63	white	U3	up	steep	50	3	07.08.2017	0	0	1	1	1.184	0	0	0.432	0	0	0	0.74	0.709804	1.17784	1.47098	1.22	1.84	1.77
6	1	6.01	1.63	white	U3	up	steep	50	4	07.08.2017	0	0	1	1	1.441	0	0	0.576	0	0	0	1.225	1.06493	1.11521	1.59831	1.88	2.75	1.98
6	1	6.01	1.63	white	U3	up	steep	50	5	07.08.2017	0	0	1	1	0.584	0	0	0.52	0	1	1	1.085	0.99661	1.30119	1.75458	1.92	3.11	2.22
6	1	6.01	1.63	white	U4	up	steep	100	1	14.08.2017	1	0	1	1	3.014	3	0	0.795	0	0	0	1.211	1.31227	1.33439	1.37152	1.55	1.54	1.61
6	1	6.01	1.63	white	U4	up	steep	100	2	14.08.2017	1	1	1	1	19.944	3	0	0.49	1	0	1	1.101	1.23077	1.39962	1.30256	1.57	1.63	1.48
6	1	6.01	1.63	white	U4	up	steep	100	3	14.08.2017	0	0	1	1	1.673	3	0	0.616	0	0	0	1.316	1.40455	1.39227	1.395	1.66	1.62	1.61
6	1	6.01	1.63	white	U4	up	steep	100	4	14.08.2017	0	0	1	1	1.336	3	0	0.5	0	0	0	0.88	1.34538	1.37449	1.36654	1.52	1.54	1.54
6	1	6.01	1.63	white	U4	up	steep	100	5	14.08.2017	0	0	0	1	1.565	3	0	0.717	0	0	0	1.041	1.38304	1.38	1.38272	1.62	1.55	1.59
6	5	6.05	4.52	white	D1	down	flat	50	1	27.07.2017	1	0	1	1	1.74	0	0	0.716	1	0	1	1.073	1.34274	1.34321	1.36	1.54	1.76	1.65
6	5	6.05	4.52	white	D1	down	flat	50	2	27.07.2017	0	0	1	1	1.532	0	0	0.785	0	0	0	1.093	1.34855	1.33234	1.3321	1.6	1.68	1.53
6	5	6.05	4.52	white	D1	down	flat	50	3	27.07.2017	1	0	1	1	1.791	0	0	0.708	0	0	0	1.071	1.34309	1.35845	1.35897	1.6	1.58	1.6
6	5	6.05	4.52	white	D1	down	flat	50	4	27.07.2017	0	0	1	1	1.641	0	0	0.841	1	0	1	1.065	1.35956	1.36178	1.36067	1.6	1.58	1.64
6	5	6.05	4.52	white	D1	down	flat	50	5	27.07.2017	0	0	1	1	1.842	0	0	0.516	0	0	0	0.976	1.33767	1.36867	1.32744	1.64	1.62	1.52
6	5	6.05	4.52	white	D2	down	flat	100	1	02.08.2017	0	0	1	1	1.393	2	0	0.772	0	1	1	1.372	1.25544	1.30203	1.30329	1.45	1.52	1.53
6	5	6.05	4.52	white	D2	down	flat	100	2	02.08.2017	1	0	1	1	2.81	3	0	3.968	0	1	1	4.292	1.2995	1.3237	1.39353	1.56	1.51	1.58
6	5	6.05	4.52	white	D2	down	flat	100	3	02.08.2017	0	0	1	1	2.072	2	0	0.7	0	0	0	1.992	1.34315	1.30898	1.28759	1.61	1.52	1.55
6	5	6.05	4.52	white	D2	down	flat	100	4	02.08.2017	0	0	1	1	2.673	2	0	1.116	0	0	0	1.455	1.37934	1.20462	1.32547	1.59	1.51	1.56
6	5	6.05	4.52	white	D2	down	flat	100	5	02.08.2017	1	0	1	1	3.4	2	0	1.184	0	0	0	1.824	1.27619	1.32835	1.30515	1.44	1.6	1.6
6	5	6.05	4.52	white	D3	down	steep	50	1	10.08.2017	0	0	1	1	2.516	0	0	0.676	0	0	0	1.028	1.45287	1.42722	1.34461	1.8	1.66	1.66
6	5	6.05	4.52	white	D3	down	steep	50	2	10.08.2017	1	0	1	1	2.516	0	0	0.88	0	0	0	1.156	1.3633	1.36777	1.42485	1.58	1.52	1.63
6	5	6.05	4.52	white	D3	down	steep	50	3	10.08.2017	1	0	1	1	3.583	0	0	0.648	0	1	1	1.117	1.43315	1.40901	1.38297	1.6	1.58	1.53
6	5	6.05	4.52	white	D3	down	steep	50	4	10.08.2017	1	0	1	1	2.673	0	0	0.736	0	0	0	1.045	1.28676	1.46361	1.36463	1.72	1.77	1.59
6	5	6.05	4.52	white	D3	down	steep	50	5	10.08.2017	0	0	1	1	3.124	0	0	0.784	0	0	0	1.1	1.47853	1.37245	1.36882	1.71	1.78	1.53
6	5	6.05	4.52	white	D4	down	steep	100	1	16.08.2017	1	0	1	1	2.077	2	0	0.708	1	0	1	1.152	2.03585	1.34797	2.8022	2.7	2.5	5.56
6	5	6.05	4.52	white	D4	down	steep	100	2	16.08.2017	2	0	1	1	3.278	2	0	0.701	0	1	1	1.201	2.09789	1.52011	2.46905	2.56	2.72	7.96
6	5	6.05	4.52	white	D4	down	steep	100	3	16.08.2017	2	0	1	1	4.567	2	0	1.101	0	0	0	1.333	2.17525	1.15802	2.34733	2.68	2.51	6.24
6	5	6.05	4.52	white	D4	down	steep	100	4	16.08.2017	1	0	1	1	4.592	2	0	0.548	0	0	0	0.912	1.84923	1.55885	2.72538	2.63	2.58	7.36
6	5	6.05	4.52	white	D4	down	steep	100	5	16.08.2017	1	0	1	1	4.175	2	0	0.569	0	0	0	1.044	1.92512	1.24205	3.12952	2.45	2.93	8.08
6	5	6.05	4.52	white	U1	up	flat	50	1	07.08.2017	0	0	1	1	1.516	0	0	0.74	1	0	1	1.057	1.24289	1.42964	2.56964	2.49	2.62	9.15
6	5	6.05	4.52	white	U1	up	flat	50	2	07.08.2017	0	0	1	1	2.5	0	0	0.5	0	1	1	1.34	1.11846	1.79385	1.82123	1.74	3.91	2.41
6	5	6.05	4.52	white	U1	up	flat	50	3	07.08.2017	0	0	1	1	1.784	0	0	0.731	0	0	0	1.41	1.29411	1.125	2.79429	1.98	2.24	6.35
6	5	6.05	4.52	white	U1	up	flat	50	4	07.08.2017	0	0	1	1	2.777	0	0	0.5	0	0	0	0.968	1.13563	1.56113	2.11127	2.34	2.44	2.54
6	5	6.05	4.52	white	U1	up	flat	50	5	07.08.2017	1	0	1	1	2.184	0	0	0.484	0	0	0	1.117	1.29554	1.63477	1.83508	1.86	3.09	2.31
6	5	6.05	4.52	white	U2	up	flat	100	1	14.08.2017	1	0	1	1	2.648	2	0	0.552	0	0	0	1.02	1.39848	1.38697	1.38818	1.55	1.64	1.54
6	5	6.05	4.52	white	U2	up	flat	100	2	14.08.2017	0	0	1	1	2.196	2	0	0.809	0	0	0	1.198	1.39082	1.34986	1.3789	1.67	1.57	1.58
6	5	6.05	4.52	white	U2	up	flat	100	3	14.08.2017	0	0	1	1	2.132	2	0	0.636	0	1	1	0.969	1.39528	1.41491	1.40189	1.57	1.68	1.67
6	5	6.05	4.52	white	U2	up	flat	100	4	14.08.2017	0	0	1	1	1.881	2	0	0.468	0	0	0	0.836	1.35915	1.39659	1.39841	1.62	1.61	1.56
6	5	6.05	4.52	white	U2	up	flat	100	5	14.08.2017	0	0	1	1	1.884	2	0	0.484	0	0	0	1.036	1.38545	1.38576	1.41758	1.58	1.59	1.6
6	5	6.05	4.52	white	U3	up	steep	50	1	24.07.2017	0	0	1	1	0.5	1	0	0.584	0	0	0	0.94	1.41081	1.61742	1.4821	1.78	1.96	1.74
6	5	6.05	4.52	white	U3	up	steep	50	2	24.07.2017	0	0	0	1	1.892	0	0	0.685	0	0	0	1.061	1.62969	1.60031	1.50338	1.87	1.82	1.81
6	5	6.05	4.52	white	U3	up	steep	50	3	24.07.2017	0	0	0	1	0.524	0	0	0.568	0	0	0	1.036	1.51729	1.47966	1.50797	1.77	1.68	1.76
6	5	6.05	4.52	white	U3	up	steep	50	4	24.07.2017	0	0	1	1	1.224	0	0	0.508	1	0	1	1.132	1.53138	1.53277	1.49554	1.78	1.77	1.73
6	5	6.05	4.52	white	U3	up	steep	50	5	24.07.2017	0	0	0	1	0.63	0	0	0.484	0	0	0	1.366	1.50266	1.45656	1.53172	1.67	1.68	1.76
6	5	6.05	4.52	white	U4	up	steep	100	1	31.07.2017	0	0	1	1	2.894	3	0	0.823	1	0	1	1.216	1.32597	1.15952	5.34435	1.53	1.36	8.34
6	5	6.05	4.52	white	U4	up	steep	100	2	31.07.2017	0	0	1	1	2.852	3	0	0.828	1	0	1	1.809	1.36206	1.22429	4.97159	1.66	1.54	8.1
6	5	6.05	4.52	white	U4	up	steep	100	3	31.07.2017	0	0	0	1	2.889	3	0	0.701	1	0	1	1.092	1.3321	1.18419	3.39694	1.54	1.37	8.31
6	5	6.05	4.52	white	U4	up	steep	100	4	31.07.2017	0	0	0	1	2.165	3	0	0.62	1	0	1	1.438	1.21571	1.247	2.509	1.5	1.46	6.85
6	5	6.05	4.52	white	U4	up	steep	100	5	31.07.2017	0	0	0	1	2.541	3	0	0.752	1	0	1	1.123	1.33412	1.19314	2.40843	1.62	1.41	4.75
6	6	6.06	1.5	white	D1	down	flat	50	1	07.08.2017	0	0	1	1	3.181	1	0	1.237	0	0	0	1.469	1.46179	2.29554	2.21054	3.1	5.91	3.11
6	6	6.06	1.5	white	D1	down	flat	50	2	07.08.2017	0	0	1	1	2.264	1	0	1.016	0	0	0	1.5	1.29129	2.31129	2.14147	1.96	5.63	3.19
6	6	6.06	1.5	white	D1	down	flat	50	3	07.08.2017	0	0	1	1	2.756	0	0	0.516	0	0	0	0.825	1.19587	2.5255	2.10229	2.72	6.13	2.65
6	6	6.06	1.5	white	D1	down	flat	50	4	07.08.2017	0	0	1	1	1.492	1	0	0.645	0	1	1	0.853	1.13516	2.4404	2.18782	2.8	5.47	3.44
6	6	6.06	1.5	white	D1	down	flat	50	5	07.08.2017	0	0	1	1	1.24	0	0	0.709	0	0	0	0.946	1.24241	2.57161	1.99384	2.87	5.88	3.14
6	6	6.06	1.5	white	D2	down	flat	100	1	14.08.2017	0	0	1	1	2.501	2	0	0.48	0	0	0	0.732	1.38659	1.39418	1.37868	1.59	1.62	1.62
6	6	6.06	1.5	white	D2	down	flat	100	2	14.08.2017	0	0	1	1	2.545	2	0	0.632	0	1	1	1.1	1.37682	1.40308	1.41112	1.77	1.77	1.69
6	6	6.06	1.5	white	D2	down	flat	100	3	14.08.2017	0	0	1	1	3.112	2	0	0.748	0	0	0	0.968	1.42632	1.39253	1.41768	1.59	1.56	1.6
6	6	6.06	1.5	white	D2	down	flat	100	4	14.08.2017	0	0	1	1	2.064	2	0	0.545	0	0	0	0.853	1.41705	1.41167	1.39936	1.59	1.7	1.65
6	6	6.06	1.5	white	D2	down	flat	100	5	14.08.2017	0	0	1	1	4.605	2	0	0.685	0	0	0	1.049	1.43366	1.42427	1.3928	1.66	1.57	1.55
6	6	6.06	1.5	white	D3	down	steep	50	1	24.07.2017	0	0	1	1	2.408	0	0	0.712	1	1	1	0.952	1.4167	1.4095	1.4446	1.81	1.63	1.74
6	6	6.06	1.5	white	D3	down	steep	50	2	24.07.2017	0	0	1	1	2.468	0	0	1.117	0	0	0	1.333	1.30921	1.32652	1.34101	1.52	1.56	1.54
6	6	6.06	1.5	white	D3	down	steep	50	3	24.07.2017	0	0	1	1	1.67	0	0	0.741	0	1	1	0.968	1.3641	1.3439	1.3104	1.57	1.67	1.51
6	6	6.06	1.5	white	D3	down	steep	50	4	24.07.2017	0	0	1	1	1.636	0	0	0.5	0	0	0	0.74	1.27195	1.3446	1.31398	1.55	1.57	1.58
6	6	6.06	1.5	white	D3	down	steep	50	5	24.07.2017	2	0	1	1	9.562	0	0	0.928	0	1	1	1.693	1.28979	1.32947	1.35032	1.57	1.59	1.58
6	6	6.06	1.5	white	D4	down	steep	100	1	31.07.2017	0	1	1	1	7.483	2	0	1.229	0	1	1	1.577	1.56342	1.72649	1.6189	1.85	2.71	4.03
6	6	6.06	1.5	white	D4	down	steep	100	2	31.07.2017	0	0	1	1	4.254	2	0	0.832	0	0	0	0.98	1.5946	1.65522	1.62969	1.87	2.41	3.71
6	6	6.06	1.5	white	D4	down	steep	100	3	31.07.2017	0	1	1	1	20.034	2	0	0.84	0	0	0	1.109	1.56688	1.9172	1.69785	1.95	2.5	3.88
6	6	6.06	1.5	white	D4	down	steep	100	4	31.07.2017	0	0	1	1	5.506	3	0	0.584	0	0	0	1.06	1.53692	1.61587	2.06358	1.81	2.39	7.34
6	6	6.06	1.5	white	D4	down	steep	100	5	31.07.2017	0	0	1	1	2.965	2	0	0.786	1	1	1	1.09	1.54606	1.68373	1.96349	2.06	2.55	7.04
6	6	6.06	1.5	white	U1	up	flat	50	1	27.07.2017	0	0	0	1	0.265	0	0	0.976	1	0	1	1.248	1.36064	1.31474	1.34654	1.62	1.55	1.51
6	6	6.06	1.5	white	U1	up	flat	50	2	27.07.2017	0	0	1	1	1.257	0	0	0.48	0	0	0	0.756	1.32917	1.32119	1.32345	1.63	1.55	1.5
6	6	6.06	1.5	white	U1	up	flat	50	3	27.07.2017	0	0	1	1	0.648	0	0	0.436	0	0	0	0.735	1.31815	1.34519	1.30352	1.6	1.6	1.52
6	6	6.06	1.5	white	U1	up	flat	50	4	27.07.2017	0	0	0	1	0.257	0	0	0.5	0	0	0	0.984	1.29449	1.34859	1.32936	1.48	1.63	1.59
6	6	6.06	1.5	white	U1	up	flat	50	5	27.07.2017	0	0	1	1	0.688	0	0	0.46	0	0	0	0.768	1.33148	1.34409	1.31818	1.53	1.56	1.68
6	6	6.06	1.5	white	U2	up	flat	100	1	02.08.2017	0	0	1	1	2.726	2	0	0.592	0	0	0	0.924	1.33194	1.35056	1.29347	1.54	1.67	1.48
6	6	6.06	1.5	white	U2	up	flat	100	2	02.08.2017	0	0	1	1	1.84	2	0	0.653	0	0	0	0.937	1.3175	1.34806	1.28417	1.73	1.71	1.52
6	6	6.06	1.5	white	U2	up	flat	100	3	02.08.2017	1	0	1	1	2.929	2	0	0.432	0	0	0	0.944	1.38615	1.33615	1.35782	1.64	1.54	1.68
6	6	6.06	1.5	white	U2	up	flat	100	4	02.08.2017	0	0	1	1	0.964	2	0	0.568	0	0	0	0.9	1.35356	1.32986	1.30589	1.65	1.54	1.56
6	6	6.06	1.5	white	U2	up	flat	100	5	02.08.2017	0	0	1	1	1.3	2	0	0.712	0	0	0	0.983	1.35103	1.31026	1.39064	1.61	1.76	1.62
6	6	6.06	1.5	white	U3	up	steep	50	1	10.08.2017	0	0	0	1	0.06	0	0	0.549	0	0	0	1.016	1.31677	1.38344	1.33065	1.62	1.68	1.58
6	6	6.06	1.5	white	U3	up	steep	50	2	10.08.2017	0	0	0	1	0.416	0	0	0.581	0	0	0	1.425	1.33439	1.35273	1.33379	1.55	1.53	1.57
6	6	6.06	1.5	white	U3	up	steep	50	3	10.08.2017	0	0	0	1	0.4	0	0	0.552	0	0	0	1.207	1.33819	1.32167	1.38667	1.65	1.61	1.57
6	6	6.06	1.5	white	U3	up	steep	50	4	10.08.2017	0	0	0	1	0	0	0	1.04	0	0	0	1.392	1.27883	1.31933	1.347	1.44	1.51	1.52
6	6	6.06	1.5	white	U3	up	steep	50	5	10.08.2017	0	0	0	1	0.48	0	0	0.564	0	0	0	2.1	1.26267	1.28033	1.38017	1.49	1.47	1.58
6	6	6.06	1.5	white	U4	up	steep	100	1	16.08.2017	2	1	1	1	25.159	3	0	0.728	1	0	1	0.929	2.00917	1.8685	1.54714	6.13	5.21	3.53
6	6	6.06	1.5	white	U4	up	steep	100	2	16.08.2017	0	0	1	1	3.51	3	0	0.544	1	0	1	1.494	2.32573	2.04707	1.38067	6.27	5.29	2.1
6	6	6.06	1.5	white	U4	up	steep	100	3	16.08.2017	0	0	1	1	4.783	3	0	0.606	1	0	1	1.103	2.71189	1.9677	1.28811	5.22	4.95	1.54
6	6	6.06	1.5	white	U4	up	steep	100	4	16.08.2017	1	0	1	1	5.876	3	0	0.649	0	0	0	1.249	2.80821	1.99628	1.29423	6.25	4.59	1.62
6	6	6.06	1.5	white	U4	up	steep	100	5	16.08.2017	1	0	1	1	6.308	3	0	0.709	0	0	0	1.31	2.43179	1.96	1.20423	6.22	3.74	1.63
6	8	6.08	1.54	white	D1	down	flat	50	1	27.07.2017	0	0	1	1	1.8	0	0	0.956	0	1	1	1.788	1.39968	1.26331	1.3875	2	1.62	1.57
6	8	6.08	1.54	white	D1	down	flat	50	2	27.07.2017	1	0	1	1	1.952	0	0	0.992	0	0	0	1.417	1.31553	1.37675	1.32395	1.59	1.65	1.62
6	8	6.08	1.54	white	D1	down	flat	50	3	27.07.2017	0	0	1	1	2.71	0	0	0.692	0	0	0	0.984	1.35685	1.36108	1.34792	1.55	1.68	1.54
6	8	6.08	1.54	white	D1	down	flat	50	4	27.07.2017	0	0	1	1	3.424	0	0	0.892	0	0	0	1.3	1.34098	1.38844	1.35689	1.75	1.63	1.61
6	8	6.08	1.54	white	D1	down	flat	50	5	27.07.2017	0	0	1	1	2.381	0	0	0.689	0	0	0	1.157	1.39968	1.29871	1.40879	1.69	1.77	1.8
6	8	6.08	1.54	white	D2	down	flat	100	1	02.08.2017	0	0	1	1	2.524	2	0	1.204	1	1	1	1.593	1.23928	1.34488	1.3228	1.67	1.65	1.6
6	8	6.08	1.54	white	D2	down	flat	100	2	02.08.2017	0	0	1	1	1.564	2	0	0.731	0	0	0	1.491	1.33859	1.39902	1.24609	1.53	1.59	1.47
6	8	6.08	1.54	white	D2	down	flat	100	3	02.08.2017	0	0	1	1	2.001	2	0	0.652	0	0	0	1.317	1.34839	1.31763	1.33903	1.52	1.47	1.59
6	8	6.08	1.54	white	D2	down	flat	100	4	02.08.2017	0	0	1	1	1.64	2	0	1.324	0	1	1	1.809	1.25	1.39448	1.44479	1.49	1.58	1.74
6	8	6.08	1.54	white	D2	down	flat	100	5	02.08.2017	0	0	1	1	2.008	2	0	0.94	0	0	0	1.308	1.19469	1.37611	1.34133	1.52	1.78	1.71
6	8	6.08	1.54	white	D3	down	steep	50	2	10.08.2017	1	1	1	1	5.441	1	0	1.024	0	1	1	1.617	1.374	1.38338	1.289	1.74	1.91	1.85
6	8	6.08	1.54	white	D3	down	steep	50	3	10.08.2017	2	0	1	1	6.569	1	0	1.933	0	0	0	2.749	1.4239	1.37271	1.33093	2.18	1.61	1.61
6	8	6.08	1.54	white	D3	down	steep	50	5	10.08.2017	1	0	1	1	4.424	1	0	0.964	0	1	1	1.284	1.41009	1.39358	1.37275	1.74	1.62	1.72
6	8	6.08	1.54	white	D4	down	steep	100	1	16.08.2017	0	0	1	1	3.543	2	0	0.741	0	1	1	1.209	1.84257	1.85933	2.94257	2.41	2.8	7.63
6	8	6.08	1.54	white	D4	down	steep	100	2	16.08.2017	0	0	1	1	2.951	2	0	1.085	0	0	0	1.293	1.99927	1.652	2.96618	2.85	2.81	7.91
6	8	6.08	1.54	white	D4	down	steep	100	3	16.08.2017	0	0	1	1	2.657	2	0	0.66	0	0	0	1.164	1.85054	2.02634	2.39054	2.56	3.14	6.26
6	8	6.08	1.54	white	U1	up	flat	50	1	14.08.2017	1	0	0	1	1.724	0	0	0.769	0	0	0	1.081	1.32219	1.32027	1.32493	1.53	1.48	1.5
6	8	6.08	1.54	white	U1	up	flat	50	2	14.08.2017	0	0	0	1	1.52	0	0	0.708	0	0	0	1.06	1.33658	1.31329	1.34329	1.53	1.51	1.51
6	8	6.08	1.54	white	U1	up	flat	50	3	14.08.2017	0	0	0	1	0.224	0	0	0.472	0	0	0	1.392	1.38208	1.34319	1.33208	1.61	1.55	1.66
6	8	6.08	1.54	white	U1	up	flat	50	4	14.08.2017	1	0	0	1	1.524	0	0	0.768	1	0	1	1.568	1.32846	1.33407	1.32176	1.49	1.8	1.51
6	8	6.08	1.54	white	U1	up	flat	50	5	14.08.2017	0	0	0	1	2.092	0	0	0.8	0	0	0	1.284	1.28848	1.34709	1.36987	1.48	1.98	1.8
6	8	6.08	1.54	white	U2	up	flat	100	1	07.08.2017	0	0	1	1	2.033	3	0	1.349	1	1	1	2.377	2.35081	2.06838	1.97192	4.64	4.27	3.95
6	8	6.08	1.54	white	U2	up	flat	100	2	07.08.2017	1	0	1	1	1.933	3	0	0.664	0	0	0	1.63	2.32532	1.97909	1.75455	6.27	3.7	2.34
6	8	6.08	1.54	white	U2	up	flat	100	3	07.08.2017	0	0	1	1	2.264	3	0	1.789	1	0	1	2.157	1.87117	1.90701	2.06857	4.59	4.02	3.62
6	8	6.08	1.54	white	U2	up	flat	100	4	07.08.2017	0	0	1	1	0.94	3	0	2.16	0	0	0	2.928	2.92356	2.07315	2.19712	6.95	5.71	3.7
6	8	6.08	1.54	white	U2	up	flat	100	5	07.08.2017	0	0	1	1	0.933	3	0	1.151	1	0	1	2.143	2.52937	1.76391	2.99094	4.43	4.61	5.8
6	8	6.08	1.54	white	U3	up	steep	50	1	31.07.2017	0	0	0	1	1.065	0	0	0.393	0	0	0	0.945	1.67805	1.48078	2.21364	2.09	1.76	3.32
6	8	6.08	1.54	white	U3	up	steep	50	2	31.07.2017	0	0	0	1	0.989	0	0	0.452	0	0	0	1.062	1.60805	1.64896	3.88117	1.96	2.05	5.21
6	8	6.08	1.54	white	U3	up	steep	50	3	31.07.2017	0	0	0	1	0.78	0	0	0.832	0	0	0	1.292	1.4199	1.59979	2.74771	1.71	1.88	4.74
6	8	6.08	1.54	white	U3	up	steep	50	4	31.07.2017	0	0	0	1	0.86	0	0	0.825	0	1	1	1.129	1.48237	1.38825	2.09425	1.82	1.64	3.08
6	8	6.08	1.54	white	U3	up	steep	50	5	31.07.2017	0	0	0	1	0.368	0	0	0.586	0	0	0	1.178	1.53857	1.49286	3.51364	1.71	1.8	5.14
6	8	6.08	1.54	white	U4	up	steep	100	1	24.07.2017	1	0	1	1	3.132	3	0	1.817	1	1	1	2.333	1.4669	1.75465	1.27451	4.05	2.1	1.63
6	8	6.08	1.54	white	U4	up	steep	100	2	24.07.2017	1	0	1	1	3.117	3	0	1.184	1	1	1	1.9	1.19529	1.58118	1.49	1.7	1.88	1.78
6	8	6.08	1.54	white	U4	up	steep	100	3	24.07.2017	1	0	0	1	2.8	3	0	1.3	1	1	1	2.076	1.37062	1.53646	1.42077	2.18	1.87	1.63
6	8	6.08	1.54	white	U4	up	steep	100	4	24.07.2017	0	0	1	1	5.733	3	0	2.299	1	1	1	2.66	1.32368	1.65559	1.52691	1.75	1.93	1.77
6	8	6.08	1.54	white	U4	up	steep	100	5	24.07.2017	1	0	1	1	4.15	3	0	1.624	0	1	1	2.208	1.39042	1.52296	1.34437	1.72	1.84	1.78
7	2	7.02	1.91	brown	D1	down	flat	50	1	25.07.2017	0	0	1	1	6.884	0	0	0.684	0	1	1	0.792	1.51882	1.44026	1.45342	1.72	1.68	1.63
7	2	7.02	1.91	brown	D1	down	flat	50	2	25.07.2017	0	0	1	1	10.034	0	0	0.884	1	0	1	1.084	1.32427	1.4027	1.38056	1.72	1.61	1.58
7	2	7.02	1.91	brown	D2	down	flat	100	1	01.08.2017	0	1	1	1	12.115	3	0	1.129	1	0	1	1.585	2.31371	3.30952	1.50667	7.12	8.15	1.9
7	2	7.02	1.91	brown	D2	down	flat	100	3	01.08.2017	0	0	1	1	4.151	3	0	0.856	0	0	0	1.39	1.99091	3.68977	1.42875	4.07	8.89	1.69
7	2	7.02	1.91	brown	D2	down	flat	100	5	01.08.2017	0	0	1	1	3.749	3	0	0.869	0	0	0	1.092	2.63147	2.97853	1.33343	5.99	8.22	1.55
7	2	7.02	1.91	brown	D3	down	steep	50	2	08.08.2017	0	0	1	1	3.601	1	0	0.792	1	0	1	1.052	2.32398	1.36591	1.47125	4.03	2.18	1.79
7	2	7.02	1.91	brown	D3	down	steep	50	5	08.08.2017	0	0	1	1	2.626	1	0	0.479	0	0	0	0.815	1.70291	1.51465	1.47116	2.04	1.89	1.79
7	2	7.02	1.91	brown	U1	up	flat	50	1	11.08.2017	0	0	1	1	4.841	0	0	0.932	0	0	0	1.992	1.18831	1.61676	1.93197	2.46	2.29	2.43
7	2	7.02	1.91	brown	U1	up	flat	50	2	11.08.2017	0	0	1	1	2.016	0	0	0.516	0	0	0	1.74	1.06494	2.0938	1.30013	1.94	3.23	1.87
7	2	7.02	1.91	brown	U1	up	flat	50	3	11.08.2017	0	0	1	1	1.924	0	0	1.017	0	0	0	1.549	1.05517	1.70977	1.61023	2.41	2.38	2.13
7	2	7.02	1.91	brown	U1	up	flat	50	4	11.08.2017	0	0	1	1	1.645	0	0	0.934	0	0	0	1.411	1.0425	1.89852	1.35568	1.88	3.22	1.86
7	2	7.02	1.91	brown	U1	up	flat	50	5	11.08.2017	0	0	1	1	1.749	0	0	0.556	0	0	0	1.176	1.10436	2.10269	1.43269	2.52	4.03	2.22
7	2	7.02	1.91	brown	U2	up	flat	100	2	17.08.2017	0	0	1	1	3.058	3	0	0.845	0	0	0	1.353	1.3976	1.559	1.6958	1.58	1.78	1.92
7	2	7.02	1.91	brown	U2	up	flat	100	3	17.08.2017	0	0	1	1	8.035	3	0	0.565	0	0	0	1.297	1.48247	1.33558	1.49844	1.69	1.58	1.83
7	2	7.02	1.91	brown	U2	up	flat	100	4	17.08.2017	0	0	1	1	3.283	3	0	0.845	0	0	0	1.337	1.44584	1.45221	1.3874	1.72	1.68	1.86
7	2	7.02	1.91	brown	U2	up	flat	100	5	17.08.2017	0	0	1	1	4.327	3	0	1.109	0	0	0	1.725	1.47909	1.43273	1.48886	1.77	1.63	1.74
7	2	7.02	1.91	brown	U3	up	steep	50	1	28.07.2017	0	0	0	1	1.408	0	0	0.816	0	1	1	1.448	1.05697	1.39379	1.29485	1.62	1.78	1.66
7	2	7.02	1.91	brown	U3	up	steep	50	2	28.07.2017	0	0	1	1	11.813	0	0	1.124	0	0	0	1.5	1.12218	1.27491	1.30364	1.36	1.55	1.55
7	2	7.02	1.91	brown	U3	up	steep	50	3	28.07.2017	1	1	1	1	15.235	0	0	0.941	0	0	0	1.549	1.20036	1.19107	1.24857	1.53	1.63	1.56
7	3	7.03	1.53	brown	D1	down	flat	50	1	28.07.2017	0	0	1	1	0.924	0	0	0.776	0	1	1	1.192	1.45485	1.36136	1.28019	3.13	1.65	1.46
7	3	7.03	1.53	brown	D1	down	flat	50	2	28.07.2017	0	0	1	1	1.436	0	0	0.924	1	0	1	2	2.31569	1.29118	1.23676	4.37	1.56	1.6
7	3	7.03	1.53	brown	D1	down	flat	50	3	28.07.2017	0	0	1	1	0.728	0	0	0.741	0	0	0	1.217	1.73422	1.22941	1.35941	2.31	1.46	1.69
7	3	7.03	1.53	brown	D1	down	flat	50	4	28.07.2017	0	0	1	1	1.284	0	0	1.033	0	0	0	1.409	2.10344	1.32052	1.14052	3.05	1.52	1.59
7	3	7.03	1.53	brown	D1	down	flat	50	5	28.07.2017	0	0	1	1	0.584	0	0	0.516	0	0	0	1.001	2.21189	1.26928	1.30757	3.86	1.69	1.53
7	3	7.03	1.53	brown	D2	down	flat	100	1	03.08.2017	0	0	1	1	2.06	3	0	0.831	0	0	0	1.192	1.37945	1.16798	1.25927	2.06	1.66	1.73
7	3	7.03	1.53	brown	D2	down	flat	100	2	03.08.2017	0	0	1	1	5.162	3	0	0.564	0	0	0	0.816	1.30367	1.35378	1.28956	1.83	1.6	1.57
7	3	7.03	1.53	brown	D2	down	flat	100	3	03.08.2017	0	0	1	1	2.225	3	0	0.592	0	0	0	0.833	1.44637	1.27297	1.26505	2.27	1.46	1.64
7	3	7.03	1.53	brown	D2	down	flat	100	4	03.08.2017	0	0	1	1	1.964	3	0	0.584	1	0	1	1.128	1.3518	1.2554	1.3017	1.97	1.48	1.53
7	3	7.03	1.53	brown	D2	down	flat	100	5	03.08.2017	0	0	1	1	3.224	3	0	0.741	1	1	1	1.057	1.1938	1.22342	1.15557	2.45	1.7	1.42
7	3	7.03	1.53	brown	D3	down	steep	50	1	11.08.2017	0	0	1	1	1.077	0	0	0.548	0	0	0	0.956	1.10848	1.91107	2.04277	1.65	5.28	4.53
7	3	7.03	1.53	brown	D3	down	steep	50	2	11.08.2017	0	0	1	1	1.584	0	0	0.625	0	0	0	1.365	1.26066	1.68858	2.50566	1.81	5.43	4.3
7	3	7.03	1.53	brown	D3	down	steep	50	3	11.08.2017	0	0	1	1	1.433	0	0	0.837	0	0	0	1.081	1.16028	1.70243	2.3785	1.92	5.48	3.8
7	3	7.03	1.53	brown	D3	down	steep	50	4	11.08.2017	0	0	1	1	1.428	0	0	0.545	0	0	0	1.457	1.21146	1.70896	2.25729	1.76	6.7	4.83
7	3	7.03	1.53	brown	D3	down	steep	50	5	11.08.2017	0	0	1	1	1.468	0	0	0.729	1	0	1	1.093	1.1114	1.6153	2.7665	2.13	4.91	13.63
7	3	7.03	1.53	brown	D4	down	steep	100	1	17.08.2017	0	0	1	1	1.914	3	0	1.909	1	1	1	2.242	1.47429	1.46819	1.67067	1.76	1.73	2.41
7	3	7.03	1.53	brown	D4	down	steep	100	2	17.08.2017	0	0	1	1	2.318	3	0	0.631	0	1	1	0.863	1.43016	1.53429	1.74571	1.76	1.79	2.51
7	3	7.03	1.53	brown	D4	down	steep	100	3	17.08.2017	0	0	1	1	2.55	3	0	0.966	1	0	1	1.201	1.50712	1.61468	1.73009	1.81	1.86	2.26
7	3	7.03	1.53	brown	D4	down	steep	100	4	17.08.2017	0	0	1	1	8.895	3	0	1.008	0	0	0	1.208	1.56573	1.45368	1.83496	1.89	1.79	2.31
7	3	7.03	1.53	brown	D4	down	steep	100	5	17.08.2017	0	0	1	1	3.988	3	0	0.664	1	0	1	1.033	1.48279	1.54189	1.83874	1.77	1.82	2.15
7	3	7.03	1.53	brown	U1	up	flat	50	1	08.08.2017	0	0	1	1	0.997	0	0	0.492	0	1	1	0.744	1.24372	1.47359	1.59231	1.48	1.86	1.83
7	3	7.03	1.53	brown	U1	up	flat	50	2	08.08.2017	0	0	1	1	1.447	0	0	0.484	0	0	0	0.924	1.94738	1.60226	1.40952	2.74	1.93	1.68
7	3	7.03	1.53	brown	U1	up	flat	50	3	08.08.2017	0	0	1	1	1.908	0	0	0.633	0	0	0	1.333	1.70429	1.50636	1.69351	2.1	1.77	1.93
7	3	7.03	1.53	brown	U1	up	flat	50	4	08.08.2017	0	0	1	1	1.132	0	0	0.716	1	0	1	0.937	1.71204	1.695	1.54296	2.09	2.06	2.2
7	3	7.03	1.53	brown	U1	up	flat	50	5	08.08.2017	0	0	0	1	1.532	0	0	0.493	0	0	0	0.769	2.54167	1.67808	1.54192	5.11	3.2	1.78
7	3	7.03	1.53	brown	U2	up	flat	100	1	15.08.2017	0	0	1	1	1.745	3	0	0.5	0	0	0	0.9	3.89443	1.90684	2.36038	5.99	5.24	3.35
7	3	7.03	1.53	brown	U2	up	flat	100	2	15.08.2017	1	0	1	1	1.864	3	0	0.509	0	0	0	0.96	3.9325	1.80472	2.39986	6.46	3.96	3.65
7	3	7.03	1.53	brown	U2	up	flat	100	3	15.08.2017	0	0	1	1	3.389	3	0	0.576	0	0	0	1.008	3.98329	1.94456	2.17468	6.46	5.58	3.52
7	3	7.03	1.53	brown	U2	up	flat	100	4	15.08.2017	0	0	0	1	4.717	3	0	0.652	0	0	0	1	3.876	2.35615	2.73892	6.07	6.15	4.39
7	3	7.03	1.53	brown	U2	up	flat	100	5	15.08.2017	0	0	1	1	2.18	3	0	0.724	0	0	0	1.109	3.7743	1.74152	1.92228	5.92	4.71	3.44
7	3	7.03	1.53	brown	U3	up	steep	50	1	25.07.2017	0	0	1	1	1.9	1	0	0.448	0	0	0	0.876	1.5	1.46	1.46833	1.68	1.69	1.63
7	3	7.03	1.53	brown	U3	up	steep	50	2	25.07.2017	0	0	1	1	1.684	1	0	0.584	0	0	0	1.092	1.45141	1.44451	1.42577	1.68	1.71	1.58
7	3	7.03	1.53	brown	U3	up	steep	50	3	25.07.2017	0	0	1	1	1.969	0	0	0.56	0	0	0	0.883	1.4093	1.47042	1.45958	1.59	1.68	1.62
7	3	7.03	1.53	brown	U3	up	steep	50	4	25.07.2017	1	0	1	1	2.417	0	0	0.752	0	0	0	1.468	1.48909	1.49623	1.42545	1.73	1.71	1.63
7	3	7.03	1.53	brown	U3	up	steep	50	5	25.07.2017	0	0	1	1	1.392	0	0	0.616	0	0	0	1.032	1.47046	1.41985	1.56569	1.67	1.69	1.77
7	3	7.03	1.53	brown	U4	up	steep	100	1	01.08.2017	0	0	1	1	2.36	3	0	0.625	1	1	1	1.633	1.97723	1.46769	1.37169	4.2	3.29	1.94
7	3	7.03	1.53	brown	U4	up	steep	100	2	01.08.2017	0	0	1	1	3.049	3	0	0.7	0	0	0	1.544	2.74831	1.894	1.41769	10.08	3.88	1.77
7	3	7.03	1.53	brown	U4	up	steep	100	3	01.08.2017	1	0	1	1	2.861	4	0	0.668	0	0	0	0.936	3.46558	2.34173	1.45173	8.75	5.17	1.72
7	3	7.03	1.53	brown	U4	up	steep	100	4	01.08.2017	0	0	1	1	2.701	3	0	1.04	0	0	0	2.732	2.89912	1.68103	1.43397	10	3.25	1.72
7	3	7.03	1.53	brown	U4	up	steep	100	5	01.08.2017	1	0	1	1	3.233	4	0	0.544	0	0	0	0.976	2.9006	2.3064	1.306	7.53	4.77	1.59
7	4	7.04	1.75	brown	D1	down	flat	50	1	08.08.2017	0	0	1	1	2.44	0	0	0.484	0	0	0	0.684	3.18037	1.60841	1.5628	4.41	1.81	1.74
7	4	7.04	1.75	brown	D1	down	flat	50	2	08.08.2017	0	0	1	1	2.08	0	0	0.576	0	0	0	0.801	3.44695	1.54805	1.70976	5.67	1.99	1.93
7	4	7.04	1.75	brown	D1	down	flat	50	3	08.08.2017	0	0	1	1	1.208	0	0	0.644	0	1	1	0.808	2.57634	1.20085	1.63854	4.26	1.63	1.92
7	4	7.04	1.75	brown	D1	down	flat	50	4	08.08.2017	0	0	1	1	1.42	0	0	0.816	0	1	1	0.956	3.01244	1.43634	1.56037	8.59	1.79	1.72
7	4	7.04	1.75	brown	D1	down	flat	50	5	08.08.2017	0	0	1	1	1.992	0	0	0.316	0	0	0	0.584	3.5067	1.49284	1.51841	9.24	1.79	1.78
7	4	7.04	1.75	brown	D2	down	flat	100	1	15.08.2017	0	0	1	1	4.833	3	0	1.132	1	1	1	1.881	1.74874	1.80765	3.59059	2.64	3.86	19.16
7	4	7.04	1.75	brown	D2	down	flat	100	2	15.08.2017	2	0	1	1	11.118	3	0	0.528	0	1	1	0.812	1.77548	2.18019	3.31154	3.42	7.27	6.46
7	4	7.04	1.75	brown	D2	down	flat	100	3	15.08.2017	0	0	1	1	2.3	3	0	0.468	0	0	0	0.752	1.89344	1.52556	3.16967	2.98	3.84	5.15
7	4	7.04	1.75	brown	D2	down	flat	100	4	15.08.2017	0	0	1	1	2.56	3	0	0.461	0	0	0	0.745	1.73981	1.55573	3.04262	2.61	3.61	6.48
7	4	7.04	1.75	brown	D2	down	flat	100	5	15.08.2017	0	0	1	1	2.237	3	0	0.836	1	0	1	1.052	1.80303	1.62321	2.95046	2.72	3.63	7.45
7	4	7.04	1.75	brown	D3	down	steep	50	1	25.07.2017	0	0	1	1	1.955	1	0	0.8	1	0	1	1.008	1.53602	1.51165	1.5001	1.9	1.95	1.73
7	4	7.04	1.75	brown	D3	down	steep	50	2	25.07.2017	0	0	1	1	1.968	1	0	1.016	0	0	0	1.24	1.46873	1.46212	1.48	1.68	1.74	1.68
7	4	7.04	1.75	brown	D3	down	steep	50	3	25.07.2017	0	0	1	1	2.577	1	0	1.5	0	0	0	1.865	1.49234	1.45638	1.43957	1.71	1.67	1.63
7	4	7.04	1.75	brown	D3	down	steep	50	4	25.07.2017	0	0	1	1	1.348	1	0	0.524	0	0	0	0.608	1.45725	1.46578	1.44624	1.82	1.77	1.73
7	4	7.04	1.75	brown	D3	down	steep	50	5	25.07.2017	0	0	1	1	3.181	1	0	0.792	0	0	0	1.008	1.52835	1.41961	1.5165	1.76	1.67	1.77
7	4	7.04	1.75	brown	D4	down	steep	100	2	01.08.2017	3	1	1	1	13.116	4	0	0.636	0	0	0	2.268	2.12644	2.93944	1.55722	4.64	6.2	1.91
7	4	7.04	1.75	brown	D4	down	steep	100	3	01.08.2017	2	0	1	1	21.403	4	0	0.96	0	0	0	1.944	1.9697	2.66917	1.5257	4.65	7.08	1.84
7	4	7.04	1.75	brown	D4	down	steep	100	4	01.08.2017	1	0	1	1	11.198	4	0	0.684	1	0	1	1.409	2.14195	2.65561	1.4641	5.79	6.74	1.82
7	4	7.04	1.75	brown	D4	down	steep	100	5	01.08.2017	1	0	1	1	5.418	4	0	0.901	1	0	1	3.17	2.16175	2.61374	1.31135	7.6	7.22	1.74
7	4	7.04	1.75	brown	U1	up	flat	50	1	28.07.2017	0	0	1	1	2.449	0	0	0.984	1	0	1	1.16	1.3967	1.2178	1.19703	1.88	1.43	1.41
7	4	7.04	1.75	brown	U1	up	flat	50	2	28.07.2017	0	1	1	1	2.616	0	0	0.628	0	0	0	0.936	1.36095	1.32321	1.3	1.63	1.57	1.6
7	4	7.04	1.75	brown	U1	up	flat	50	3	28.07.2017	0	0	1	1	1.757	0	0	0.564	0	0	0	0.864	1.19961	1.32052	1.28727	1.48	1.54	1.47
7	4	7.04	1.75	brown	U1	up	flat	50	4	28.07.2017	0	0	1	1	2.672	0	0	0.708	1	0	1	0.948	1.40296	1.34	1.22042	2.14	1.64	1.55
7	4	7.04	1.75	brown	U1	up	flat	50	5	28.07.2017	0	0	1	1	2.665	0	0	0.942	0	0	0	1.19	1.46732	1.30021	1.29361	2	1.58	1.46
7	4	7.04	1.75	brown	U2	up	flat	100	1	03.08.2017	1	0	1	1	8.442	2	0	0.668	0	0	0	0.915	1.08342	1.39025	1.25975	1.44	1.72	1.45
7	4	7.04	1.75	brown	U2	up	flat	100	2	03.08.2017	0	0	1	1	4.514	2	0	0.484	0	0	0	0.8	1.18329	1.23684	1.24076	1.61	1.49	1.46
7	4	7.04	1.75	brown	U2	up	flat	100	3	03.08.2017	1	0	1	1	4.605	2	0	0.376	0	0	0	0.876	1.27294	1.31541	1.28635	1.64	1.62	1.51
7	4	7.04	1.75	brown	U2	up	flat	100	4	03.08.2017	0	0	1	1	3.749	2	0	0.409	0	0	0	0.725	1.15705	1.21962	1.29615	1.57	1.52	1.5
7	4	7.04	1.75	brown	U2	up	flat	100	5	03.08.2017	0	0	1	1	2.892	2	0	0.352	0	0	0	0.752	1.24767	1.32781	1.28534	1.53	1.54	1.54
7	4	7.04	1.75	brown	U3	up	steep	50	1	11.08.2017	0	0	1	1	3.568	0	0	0.616	0	0	0	0.992	0.930513	0.618974	1.30167	2.33	1.91	1.62
7	4	7.04	1.75	brown	U3	up	steep	50	2	11.08.2017	1	0	1	1	6.533	0	0	0.48	0	0	0	1.097	1.23682	0.723059	1.27647	4.45	1.6	1.85
7	4	7.04	1.75	brown	U3	up	steep	50	3	11.08.2017	0	0	0	1	1.952	0	0	0.731	0	0	0	0.976	1.41718	1.18333	1.2341	3.48	2.82	1.89
7	4	7.04	1.75	brown	U3	up	steep	50	4	11.08.2017	0	0	1	1	3.833	0	0	0.752	0	0	0	1.384	1.18178	0.847556	1.26789	3.39	2.27	1.86
7	4	7.04	1.75	brown	U3	up	steep	50	5	11.08.2017	0	0	1	1	1.108	0	0	0.548	0	0	0	0.824	1.33965	0.985765	1.37741	3.34	1.55	2.02
7	4	7.04	1.75	brown	U4	up	steep	100	1	17.08.2017	0	0	1	1	4.592	3	0	1.169	0	0	0	2.742	1.62529	1.61588	1.67176	1.82	1.82	2.06
7	4	7.04	1.75	brown	U4	up	steep	100	2	17.08.2017	0	0	0	1	5.355	3	0	1.036	0	0	0	1.701	1.554	1.46827	2.38293	1.73	1.65	4.29
7	4	7.04	1.75	brown	U4	up	steep	100	3	17.08.2017	1	0	1	1	2.498	3	0	1.033	0	1	1	1.473	1.63581	1.33324	1.90541	1.83	1.66	3.3
7	4	7.04	1.75	brown	U4	up	steep	100	4	17.08.2017	0	0	1	1	3.018	3	0	0.448	0	0	0	0.864	1.35797	1.1778	1.51051	1.58	1.5	2.02
7	4	7.04	1.75	brown	U4	up	steep	100	5	17.08.2017	0	0	1	1	1.954	3	0	0.396	0	0	0	0.764	1.32	1.37519	1.83974	1.68	1.76	2.78
7	7	7.07	1.99	brown	D1	down	flat	50	1	28.07.2017	0	0	0	1	2.985	0	0	0.697	0	0	0	0.8	1.98386	1.15571	1.229	2.6	1.44	1.5
7	7	7.07	1.99	brown	D1	down	flat	50	2	28.07.2017	0	0	1	1	2.317	0	0	0.448	0	0	0	1.216	1.69558	1.34403	1.32506	2.55	1.6	1.55
7	7	7.07	1.99	brown	D1	down	flat	50	3	28.07.2017	0	0	1	1	1.016	0	0	0.576	0	0	0	0.66	1.97365	1.31812	1.32941	2.56	1.71	1.64
7	7	7.07	1.99	brown	D1	down	flat	50	4	28.07.2017	0	0	1	1	2.133	0	0	0.784	0	0	0	1.084	2.20922	1.24221	1.30234	3.39	1.42	1.47
7	7	7.07	1.99	brown	D1	down	flat	50	5	28.07.2017	0	0	1	1	3.248	0	0	0.484	0	0	0	0.884	2.08131	1.21488	1.35869	2.9	1.46	1.52
7	7	7.07	1.99	brown	D2	down	flat	100	1	03.08.2017	0	0	1	1	2.033	2	0	1.001	1	0	1	1.793	1.23928	0.97134	1.19536	1.71	1.28	1.43
7	7	7.07	1.99	brown	D2	down	flat	100	2	03.08.2017	0	0	1	1	2.193	2	0	0.427	0	0	0	0.876	1.25371	1.32041	1.32742	1.59	1.61	1.55
7	7	7.07	1.99	brown	D2	down	flat	100	3	03.08.2017	0	0	1	1	3.474	2	0	0.436	0	0	0	0.709	1.46262	1.25447	1.28903	2.2	1.46	1.59
7	7	7.07	1.99	brown	D2	down	flat	100	4	03.08.2017	1	0	1	1	3.174	2	1	NA	NA	NA	NA	NA	2.92544	1.59444	1.61944	6.49	2.52	2.82
7	7	7.07	1.99	brown	D3	down	steep	50	1	11.08.2017	0	0	1	1	2.074	0	0	0.491	0	1	1	0.548	1.29679	1.81859	2.90231	1.87	5.52	4.96
7	7	7.07	1.99	brown	D3	down	steep	50	2	11.08.2017	0	1	1	1	7.711	0	0	0.729	1	0	1	1.233	1.50562	1.75135	2.94615	1.93	3.68	6.8
7	7	7.07	1.99	brown	D3	down	steep	50	3	11.08.2017	0	0	1	1	3.425	0	0	0.78	1	0	1	1.229	1.53	1.21598	3.3131	1.97	3.68	4.96
7	7	7.07	1.99	brown	D3	down	steep	50	4	11.08.2017	0	0	1	1	3.754	0	0	0.416	0	0	0	0.716	1.19161	1.82207	2.6854	1.85	4.93	3.72
7	7	7.07	1.99	brown	D3	down	steep	50	5	11.08.2017	0	1	1	1	13.459	0	0	0.571	0	0	0	0.856	1.33146	1.63927	2.64719	1.93	4.61	3.62
7	7	7.07	1.99	brown	D4	down	steep	100	1	17.08.2017	0	0	1	1	12.022	3	0	0.885	0	1	1	1.221	1.33883	1.29984	1.69367	1.67	1.58	2.14
7	7	7.07	1.99	brown	D4	down	steep	100	2	17.08.2017	0	0	1	1	2.746	3	0	0.896	0	1	1	1.345	1.40855	1.39818	1.66918	1.7	1.65	2.17
7	7	7.07	1.99	brown	D4	down	steep	100	3	17.08.2017	0	0	1	1	2.846	4	0	0.917	1	0	1	1.285	1.36279	1.3768	1.89918	1.6	1.63	4.4
7	7	7.07	1.99	brown	D4	down	steep	100	4	17.08.2017	0	0	1	1	8.575	3	0	0.896	0	0	0	1.432	1.31413	1.28556	1.49262	1.61	1.58	1.85
7	7	7.07	1.99	brown	D4	down	steep	100	5	17.08.2017	0	0	1	1	5.528	3	0	0.626	0	0	0	1.089	1.29345	1.369	1.61227	1.6	1.66	2.01
7	7	7.07	1.99	brown	U1	up	flat	50	1	15.08.2017	0	0	0	1	1.453	0	0	0.432	0	0	0	0.717	2.33932	0.871892	1.73892	3.78	1.64	2.35
7	7	7.07	1.99	brown	U1	up	flat	50	2	15.08.2017	0	0	1	1	2.157	0	0	0.397	0	0	0	0.697	2.69806	0.966452	1.92495	3.7	2.04	2.51
7	7	7.07	1.99	brown	U1	up	flat	50	3	15.08.2017	0	1	1	1	6.27	0	0	1.048	1	0	1	1.8	2.0853	0.779518	1.51265	3.62	1.47	2.66
7	7	7.07	1.99	brown	U1	up	flat	50	4	15.08.2017	0	0	1	1	2.241	0	0	0.468	0	0	0	0.8	2.72256	0.909744	1.42218	3.97	4.13	2.22
7	7	7.07	1.99	brown	U1	up	flat	50	5	15.08.2017	0	0	1	1	2.649	0	0	0.464	0	0	0	0.752	2.41712	1.0553	1.70697	3.95	2.88	2.42
7	7	7.07	1.99	brown	U2	up	flat	100	1	08.08.2017	0	0	1	1	3.336	3	0	0.509	0	1	1	1.833	2.19446	1.25795	1.51976	3.64	1.94	1.79
7	7	7.07	1.99	brown	U2	up	flat	100	3	08.08.2017	0	0	1	1	3.46	3	0	0.733	1	0	1	1.052	2.21737	1.674	1.70916	5.2	3.14	2.08
7	7	7.07	1.99	brown	U2	up	flat	100	4	08.08.2017	0	0	1	1	3.305	3	0	0.78	0	0	0	1.448	2.19917	1.47929	1.34405	3.35	1.86	1.6
7	7	7.07	1.99	brown	U2	up	flat	100	5	08.08.2017	1	1	1	1	14.007	3	0	0.684	0	0	0	1.512	1.90586	1.68687	1.44636	3.27	2.47	1.69
7	7	7.07	1.99	brown	U3	up	steep	50	1	01.08.2017	0	0	0	1	1.556	0	0	0.852	0	1	1	1.127	1.5791	1.54372	1.43885	1.93	1.86	1.67
7	7	7.07	1.99	brown	U3	up	steep	50	2	01.08.2017	0	0	0	1	1.817	0	0	0.548	1	0	1	0.816	1.64403	1.37909	1.43143	2.49	2.02	1.77
7	7	7.07	1.99	brown	U3	up	steep	50	3	01.08.2017	0	0	0	1	3.188	0	0	0.532	0	0	0	0.708	1.39966	1.48416	1.41404	2.06	1.85	1.83
7	7	7.07	1.99	brown	U3	up	steep	50	4	01.08.2017	0	0	0	1	2.6	0	0	0.708	0	0	0	0.941	1.37517	1.45539	1.43775	1.79	1.96	1.68
7	7	7.07	1.99	brown	U3	up	steep	50	5	01.08.2017	0	0	0	1	1.469	0	0	0.465	0	0	0	0.684	1.28903	1.46339	1.47694	1.94	1.77	1.74
7	7	7.07	1.99	brown	U4	up	steep	100	1	25.07.2017	0	0	1	1	5.225	3	0	0.924	1	0	1	1.532	1.4687	1.54935	1.57143	1.68	1.84	1.87
7	7	7.07	1.99	brown	U4	up	steep	100	2	25.07.2017	0	0	1	1	5.409	3	0	0.644	1	0	1	1.152	1.51323	1.53477	1.48477	1.72	1.73	1.77
7	7	7.07	1.99	brown	U4	up	steep	100	4	25.07.2017	1	0	1	1	3.909	3	0	0.824	0	0	0	1.477	1.4241	1.3241	1.52506	1.88	1.64	1.78
7	10	7.10	1.82	brown	D1	down	flat	50	2	15.08.2017	0	0	1	1	2.208	0	0	0.913	1	0	1	1.349	1.50934	1.42604	3.41593	2.42	2.8	19.16
7	10	7.10	1.82	brown	D1	down	flat	50	5	15.08.2017	0	0	1	1	2.381	0	0	0.652	0	0	0	0.752	1.61141	1.02259	2.82976	2.39	2.16	4.75
7	10	7.10	1.82	brown	D3	down	steep	50	1	01.08.2017	0	0	1	1	4.573	1	0	0.471	0	0	0	0.748	2.10641	1.63398	1.36602	5.2	2.35	1.78
7	10	7.10	1.82	brown	D3	down	steep	50	2	01.08.2017	0	0	1	1	5.133	1	0	0.5	0	0	0	0.716	1.05039	1.3568	1.33272	1.88	1.92	1.6
7	10	7.10	1.82	brown	D3	down	steep	50	3	01.08.2017	0	0	1	1	21.816	1	0	0.532	0	0	0	0.768	1.05721	1.55639	1.45131	2.48	3.28	1.7
7	10	7.10	1.82	brown	D3	down	steep	50	5	01.08.2017	1	0	1	1	4.508	0	0	1.564	0	1	1	1.884	1.0824	1.3669	1.384	1.86	2.09	2.26
7	10	7.10	1.82	brown	D4	down	steep	100	1	25.07.2017	1	0	1	1	11.422	3	0	1.104	0	1	1	1.428	1.32909	1.31127	1.25927	1.73	1.57	1.57
7	10	7.10	1.82	brown	D4	down	steep	100	2	25.07.2017	1	0	1	1	22.917	3	0	0.631	0	1	1	0.931	1.23276	1.24381	1.21581	1.41	1.43	1.42
7	10	7.10	1.82	brown	U1	up	flat	50	1	28.07.2017	0	0	0	1	2.037	0	0	0.46	0	0	0	0.576	1.44089	1.30122	1.30989	1.65	1.69	1.64
7	10	7.10	1.82	brown	U1	up	flat	50	2	28.07.2017	0	0	1	1	1.724	0	0	0.44	0	0	0	0.592	1.32654	1.31449	1.35359	1.57	1.48	1.55
7	10	7.10	1.82	brown	U1	up	flat	50	3	28.07.2017	0	0	1	1	1.642	0	0	0.457	0	0	0	0.581	1.39247	1.32351	1.30091	1.6	1.52	1.57
7	10	7.10	1.82	brown	U1	up	flat	50	4	28.07.2017	0	0	1	1	1.916	0	0	0.292	0	0	0	0.568	1.40308	1.28333	1.34436	1.66	1.58	1.61
7	10	7.10	1.82	brown	U1	up	flat	50	5	28.07.2017	0	0	1	1	2.625	0	0	0.546	0	0	0	0.838	0.940833	1.64292	1.39931	1.2	1.9	1.57
7	10	7.10	1.82	brown	U2	up	flat	100	1	03.08.2017	0	0	0	1	2.992	3	0	0.861	1	0	1	1.41	1.84821	1.34423	1.3	4.35	3.71	1.66
7	10	7.10	1.82	brown	U2	up	flat	100	3	03.08.2017	0	0	1	1	1.651	3	0	0.7	1	0	1	0.908	1.29969	1.64266	1.40422	2.17	2.55	1.69
7	10	7.10	1.82	brown	U2	up	flat	100	4	03.08.2017	0	0	0	1	2.572	3	0	0.5	0	0	0	0.847	1.43448	1.42418	1.26149	1.75	1.82	1.41
7	10	7.10	1.82	brown	U2	up	flat	100	5	03.08.2017	0	0	1	1	1.816	2	0	0.476	0	0	0	0.828	1.14661	1.42258	1.23823	1.42	1.63	1.43
7	10	7.10	1.82	brown	U3	up	steep	50	1	11.08.2017	0	0	1	1	0.9	0	0	0.424	0	1	1	0.652	1.01278	1.72886	0.900253	3.16	3.33	1.54
7	10	7.10	1.82	brown	U3	up	steep	50	2	11.08.2017	0	0	1	1	1.684	0	0	0.448	0	0	0	0.592	1.28903	1.16667	0.908611	2.74	1.93	1.41
7	10	7.10	1.82	brown	U3	up	steep	50	3	11.08.2017	0	0	0	1	0.544	0	0	0.436	0	0	0	0.668	0.935059	1.32494	1.10518	1.68	3.24	1.45
7	10	7.10	1.82	brown	U3	up	steep	50	4	11.08.2017	0	0	1	1	0.992	0	0	0.46	0	0	0	0.608	1.10988	0.979647	1.45235	2.82	1.5	3.73
7	10	7.10	1.82	brown	U3	up	steep	50	5	11.08.2017	0	0	0	1	1.517	0	0	0.6	0	0	0	0.884	1.2211	0.821099	1.16692	3.25	1.66	1.35
7	10	7.10	1.82	brown	U4	up	steep	100	1	17.08.2017	0	0	1	1	1.332	3	0	2.037	1	1	1	2.337	1.5321	1.29532	1.45242	1.74	1.63	1.76
7	10	7.10	1.82	brown	U4	up	steep	100	2	17.08.2017	1	0	1	1	2.85	3	0	1.033	0	1	1	1.573	1.52766	1.54351	1.80143	1.83	1.82	2.65
8	2	8.02	1.37	white	D1	down	flat	50	1	28.07.2017	0	0	1	1	2.452	0	0	1.16	0	1	1	1.508	0.710153	0.763511	0.748702	0.95	0.98	0.96
8	2	8.02	1.37	white	D1	down	flat	50	2	28.07.2017	0	0	1	1	7.866	0	0	0.884	1	0	1	1.432	0.642069	0.679397	0.67181	0.85	0.91	1
8	2	8.02	1.37	white	D1	down	flat	50	3	28.07.2017	0	0	1	1	3.509	0	0	0.816	0	0	0	1.548	0.62771	0.662977	0.647939	0.94	0.89	1.01
8	2	8.02	1.37	white	D1	down	flat	50	4	28.07.2017	0	0	1	1	6.041	0	0	1.3	0	0	0	1.86	0.571339	0.574554	0.587143	0.85	0.87	0.81
8	2	8.02	1.37	white	D1	down	flat	50	5	28.07.2017	0	0	1	1	5.059	0	0	0.992	0	0	0	1.652	0.546742	0.598939	0.609697	0.83	0.85	0.84
8	2	8.02	1.37	white	D2	down	flat	100	1	03.08.2017	0	0	1	1	3.528	2	0	0.992	1	1	1	2.516	2.17184	1.32214	1.42039	8.4	2.26	1.84
8	2	8.02	1.37	white	D2	down	flat	100	2	03.08.2017	1	0	1	1	4.356	3	0	3.481	1	0	1	4.006	1.78245	1.37736	1.42027	6.48	1.71	1.74
8	2	8.02	1.37	white	D2	down	flat	100	3	03.08.2017	2	0	1	1	5.193	3	0	0.616	0	0	0	1.577	1.52473	1.27451	1.28703	2.23	1.53	1.46
8	2	8.02	1.37	white	D2	down	flat	100	4	03.08.2017	1	0	1	1	4.681	3	0	2.233	0	1	1	5.273	1.8942	1.38179	1.31705	2.85	1.77	1.57
8	2	8.02	1.37	white	D2	down	flat	100	5	03.08.2017	1	0	1	1	4.282	3	0	1.064	1	0	1	1.664	1.38308	1.45	1.38626	2.92	2.31	1.61
8	2	8.02	1.37	white	D3	down	steep	50	1	11.08.2017	0	0	1	1	1.649	0	0	0.632	0	1	1	0.88	1.30216	1.4044	2.38687	2.25	4.84	4.29
8	2	8.02	1.37	white	D3	down	steep	50	2	11.08.2017	1	0	1	1	2.209	0	0	0.624	0	0	0	0.94	1.17372	1.06481	2.72674	2.13	3.83	4.45
8	2	8.02	1.37	white	D3	down	steep	50	3	11.08.2017	1	0	1	1	1.977	0	0	0.677	0	0	0	0.961	1.2968	0.951311	2.54762	2.23	1.85	4.59
8	2	8.02	1.37	white	D3	down	steep	50	4	11.08.2017	0	0	1	1	2.157	0	0	0.44	0	0	0	0.868	1.2732	0.91192	2.74376	1.99	3.61	4.45
8	2	8.02	1.37	white	D3	down	steep	50	5	11.08.2017	1	0	1	1	2.788	0	0	0.584	0	0	0	0.992	1.18611	0.835929	2.86894	1.95	3.51	5.41
8	2	8.02	1.37	white	D4	down	steep	100	1	17.08.2017	0	0	1	1	2.64	3	0	1.319	0	1	1	2.651	1.41725	1.40885	1.71099	1.74	1.68	2.42
8	2	8.02	1.37	white	D4	down	steep	100	2	17.08.2017	0	0	1	1	4.017	3	1	NA	NA	NA	NA	NA	1.39158	1.42739	1.48232	1.89	1.82	3.69
8	2	8.02	1.37	white	D4	down	steep	100	3	17.08.2017	0	0	1	1	3.917	3	0	0.991	1	1	1	2.041	1.40414	1.43173	1.70698	1.67	1.62	2.45
8	2	8.02	1.37	white	D4	down	steep	100	4	17.08.2017	1	0	1	1	4.097	3	0	1.792	0	1	1	2.216	1.3887	1.42053	1.75603	1.6	1.68	2.29
8	2	8.02	1.37	white	D4	down	steep	100	5	17.08.2017	0	0	1	1	5.381	3	0	1.456	0	0	0	2.568	1.38482	1.42284	1.83461	1.58	1.61	2.81
8	2	8.02	1.37	white	U1	up	flat	50	1	08.08.2017	0	0	1	1	1.16	0	0	1.208	0	1	1	1.909	2.45692	1.72846	1.64615	3.23	2.68	1.93
8	2	8.02	1.37	white	U1	up	flat	50	2	08.08.2017	0	0	1	1	3.21	0	0	0.768	0	0	0	1.12	2.10549	1.90239	1.55169	2.74	2.32	1.71
8	2	8.02	1.37	white	U1	up	flat	50	3	08.08.2017	0	0	1	1	2.525	1	0	0.577	1	0	1	1.166	2.28415	1.87046	1.614	2.98	2.15	1.9
8	2	8.02	1.37	white	U1	up	flat	50	4	08.08.2017	0	0	1	1	1.508	0	0	0.816	0	0	0	1.408	2.12896	1.58455	1.63896	2.5	1.83	1.83
8	2	8.02	1.37	white	U1	up	flat	50	5	08.08.2017	1	0	1	1	1.556	1	0	0.632	0	0	0	1	2.09429	1.54766	1.61143	3	1.77	1.86
8	2	8.02	1.37	white	U2	up	flat	100	1	15.08.2017	0	0	1	1	0.873	3	0	0.941	0	0	0	1.109	1.59667	1.59821	1.42474	1.92	1.78	1.72
8	2	8.02	1.37	white	U2	up	flat	100	2	15.08.2017	0	0	0	1	1.033	3	0	0.308	0	0	0	1.209	1.68714	1.57679	1.54393	1.96	1.99	1.72
8	2	8.02	1.37	white	U2	up	flat	100	3	15.08.2017	0	0	1	1	1.464	3	0	0.5	0	0	0	0.833	1.55925	1.6183	1.54981	1.73	1.83	1.97
8	2	8.02	1.37	white	U2	up	flat	100	4	15.08.2017	0	0	1	1	1.554	3	0	0.776	0	0	0	1.673	1.63288	1.56	1.6175	1.82	1.95	2.06
8	2	8.02	1.37	white	U2	up	flat	100	5	15.08.2017	0	0	1	1	2.05344	3	0	0.764	0	0	0	1.817	1.73192	1.71423	1.81346	1.91	1.88	2.02
8	2	8.02	1.37	white	U3	up	steep	50	1	25.07.2017	0	0	1	1	1.865	0	0	0.774	0	0	0	1.682	1.05811	1.5666	1.21736	1.55	2.16	1.5
8	2	8.02	1.37	white	U3	up	steep	50	2	25.07.2017	0	0	0	1	1.34	0	0	0.54	0	0	0	1.7	1.3675	1.47883	1.26483	1.88	1.78	1.63
8	2	8.02	1.37	white	U3	up	steep	50	3	25.07.2017	0	0	0	1	1.544	0	0	0.492	1	0	1	2.393	1.56879	1.42364	1.23561	2.87	1.66	1.55
8	2	8.02	1.37	white	U3	up	steep	50	4	25.07.2017	0	0	0	1	5.861	1	0	0.652	1	0	1	1.536	1.56742	1.2897	1.25576	2.36	1.72	1.54
8	2	8.02	1.37	white	U3	up	steep	50	5	25.07.2017	1	0	0	1	2.464	0	0	0.592	0	0	0	1.236	1.62233	1.24267	1.222	2.22	1.61	1.44
8	2	8.02	1.37	white	U4	up	steep	100	1	01.08.2017	1	0	1	1	2.637	3	0	1.148	1	0	1	2.172	1.86039	1.87	1.60558	3.95	4.25	4.27
8	2	8.02	1.37	white	U4	up	steep	100	2	01.08.2017	1	0	0	1	4.17	3	0	1	1	0	1	1.323	2.06831	1.83775	1.58535	4.56	3.77	1.91
8	2	8.02	1.37	white	U4	up	steep	100	3	01.08.2017	0	0	0	1	2.401	3	0	1	1	0	1	1.468	1.85078	1.92016	1.515	5.15	3.7	1.8
8	2	8.02	1.37	white	U4	up	steep	100	4	01.08.2017	0	0	0	1	2.385	3	0	0.958	1	1	1	1.524	2.20892	2.14378	1.60865	5.38	3.43	2.1
8	2	8.02	1.37	white	U4	up	steep	100	5	01.08.2017	2	0	0	1	3.82	3	0	0.952	1	1	1	1.508	2.52785	2.01431	1.29292	5.4	3.8	1.9
8	3	8.03	1.33	white	D1	down	flat	50	1	08.08.2017	0	0	1	1	0.508	0	0	1.006	0	1	1	1.556	2.76536	1.47445	1.36355	6.69	1.8	1.7
8	3	8.03	1.33	white	D1	down	flat	50	2	08.08.2017	0	0	1	1	0.78	0	0	1.036	1	0	1	1.376	2.81029	1.70848	1.42819	4.4	2.55	2.01
8	3	8.03	1.33	white	D1	down	flat	50	3	08.08.2017	0	0	1	1	0.484	0	0	0.852	0	0	0	1.112	2.64887	1.63915	1.38094	4.18	2.1	1.74
8	3	8.03	1.33	white	D1	down	flat	50	4	08.08.2017	0	0	1	1	0.568	0	0	1.068	0	1	1	1.441	1.99453	1.43074	1.58874	3.21	1.84	1.88
8	3	8.03	1.33	white	D1	down	flat	50	5	08.08.2017	0	0	1	1	0.768	0	0	0.859	1	0	1	1.399	2.97324	1.54118	1.41471	4.08	2.08	1.74
8	3	8.03	1.33	white	D2	down	flat	100	1	15.08.2017	0	0	1	1	0.344	2	0	0.769	0	0	0	1.205	1.52748	1.49559	1.46721	1.89	1.83	1.9
8	3	8.03	1.33	white	D2	down	flat	100	2	15.08.2017	0	0	1	1	1.233	2	0	0.825	0	0	0	1.093	1.49125	1.43063	1.4958	1.73	1.69	1.88
8	3	8.03	1.33	white	D2	down	flat	100	3	15.08.2017	0	0	1	1	1.42	2	0	1.06	1	0	1	1.36	1.53673	1.49622	1.48265	1.82	1.77	1.7
8	3	8.03	1.33	white	D2	down	flat	100	4	15.08.2017	0	0	1	1	1.344	2	0	0.968	0	0	0	1.237	1.50258	1.48292	1.50742	1.75	1.74	1.76
8	3	8.03	1.33	white	D2	down	flat	100	5	15.08.2017	0	0	1	1	1.125	2	0	0.901	0	0	0	1.169	1.53019	1.49876	1.42933	1.75	1.75	1.67
8	3	8.03	1.33	white	D3	down	steep	50	1	25.07.2017	0	0	1	1	1.372	0	0	0.476	0	0	0	0.716	2.88147	1.40404	1.19633	5	1.91	1.5
8	3	8.03	1.33	white	D3	down	steep	50	2	25.07.2017	0	0	1	1	1.424	0	0	1.193	0	0	0	1.325	2.60211	1.39468	1.29862	5.18	1.85	1.47
8	3	8.03	1.33	white	D3	down	steep	50	3	25.07.2017	0	0	1	1	1.7	0	0	0.5	0	0	0	0.792	2.74785	1.29748	1.26374	6.44	1.91	1.62
8	3	8.03	1.33	white	D3	down	steep	50	4	25.07.2017	0	0	1	1	1.316	0	0	0.523	0	0	0	0.808	2.64661	1.31844	1.33688	4.78	1.7	1.66
8	3	8.03	1.33	white	D3	down	steep	50	5	25.07.2017	0	0	1	1	1.469	0	0	0.853	1	0	1	1.061	2.98379	1.4434	1.3301	4.88	4.07	1.73
8	3	8.03	1.33	white	D4	down	steep	100	1	01.08.2017	0	0	1	1	1.361	2	0	0.852	0	0	0	0.984	1.86538	2.80281	1.46047	4.1	6.16	1.77
8	3	8.03	1.33	white	D4	down	steep	100	2	01.08.2017	0	0	1	1	1.567	2	0	0.6	0	0	0	1.241	1.77372	2.86337	1.57331	4.3	9.39	1.83
8	3	8.03	1.33	white	D4	down	steep	100	3	01.08.2017	0	0	1	1	2.293	2	0	0.828	0	0	0	1.336	2.17706	3.03218	1.49429	4.34	7.82	1.83
8	3	8.03	1.33	white	D4	down	steep	100	4	01.08.2017	0	0	1	1	2.402	2	0	1.232	0	0	0	1.548	1.87789	3.41065	1.49691	4.49	9.45	2.06
8	3	8.03	1.33	white	D4	down	steep	100	5	01.08.2017	0	0	1	1	1.576	2	0	1.041	1	0	1	1.317	1.7655	2.84635	1.55566	4.29	5.97	1.97
8	3	8.03	1.33	white	U1	up	flat	50	1	28.07.2017	0	0	1	1	1.625	0	0	0.924	0	0	0	1.476	1.50872	1.51269	1.54359	1.72	1.68	1.74
8	3	8.03	1.33	white	U1	up	flat	50	2	28.07.2017	0	0	1	1	1.676	0	0	0.568	0	0	0	1.293	1.52525	1.6078	1.52305	1.73	1.83	1.76
8	3	8.03	1.33	white	U1	up	flat	50	3	28.07.2017	0	0	1	1	1.876	0	0	0.708	0	0	0	1.276	1.55012	1.52819	1.57771	1.72	1.74	1.82
8	3	8.03	1.33	white	U1	up	flat	50	4	28.07.2017	0	0	1	1	1.848	0	0	0.792	1	0	1	1.416	1.50948	1.51558	1.5926	1.74	1.72	1.79
8	3	8.03	1.33	white	U1	up	flat	50	5	28.07.2017	0	0	1	1	2.142	0	0	0.768	0	0	0	1.244	1.55333	1.64	1.50667	1.68	1.75	1.67
8	3	8.03	1.33	white	U2	up	flat	100	1	03.08.2017	0	0	1	1	0.816	2	0	0.676	1	0	1	1.076	1.18869	1.34951	1.23508	1.69	1.73	1.43
8	3	8.03	1.33	white	U2	up	flat	100	2	03.08.2017	0	0	1	1	1.041	2	0	0.684	0	0	0	5.489	1.18434	1.30962	1.19679	1.44	1.6	1.65
8	3	8.03	1.33	white	U2	up	flat	100	3	03.08.2017	0	0	1	1	1.22	2	0	0.692	0	0	0	3.709	1.40353	1.1698	1.27627	1.65	1.54	1.54
8	3	8.03	1.33	white	U2	up	flat	100	4	03.08.2017	0	0	1	1	1.125	2	0	0.66	0	0	0	4.357	1.20367	1.33617	1.26867	1.92	1.79	1.5
8	3	8.03	1.33	white	U2	up	flat	100	5	03.08.2017	0	0	0	1	0.684	2	0	0.8	0	1	1	1.34	1.19037	1.1087	1.13685	1.56	1.35	1.39
8	3	8.03	1.33	white	U3	up	steep	50	1	11.08.2017	0	0	1	1	0.317	0	0	0.552	0	0	0	1.068	2.76971	1.00057	1.35214	5.25	1.81	2.13
8	3	8.03	1.33	white	U3	up	steep	50	2	11.08.2017	0	0	1	1	1.674	0	0	1.24	1	0	1	1.624	2.77753	0.591644	0.960822	5.42	0.97	1.51
8	3	8.03	1.33	white	U3	up	steep	50	3	11.08.2017	0	0	0	1	1.3	0	0	0.36	0	0	0	0.921	2.4297	0.820152	1.77379	5.01	1.89	2.54
8	3	8.03	1.33	white	U3	up	steep	50	4	11.08.2017	0	0	0	1	0.16	0	0	0.733	0	0	0	1.337	1.58044	0.894	1.50067	3.49	1.3	2.12
8	3	8.03	1.33	white	U3	up	steep	50	5	11.08.2017	0	0	0	1	0.733	0	0	0.876	0	0	0	1.34	2.30389	0.648889	1.19125	5.05	1.31	1.82
8	3	8.03	1.33	white	U4	up	steep	100	1	17.08.2017	0	0	1	1	1.328	3	0	1.312	1	0	1	1.913	1.29051	1.36115	1.19538	1.58	1.62	1.68
8	3	8.03	1.33	white	U4	up	steep	100	2	17.08.2017	0	0	1	1	0.64	3	0	0.857	0	0	0	1.356	1.30486	1.41125	1.33847	1.68	1.6	1.54
8	3	8.03	1.33	white	U4	up	steep	100	3	17.08.2017	0	0	1	1	1.388	3	0	1.185	1	0	1	1.785	1.34731	1.31	1.13522	1.56	1.52	1.3
8	3	8.03	1.33	white	U4	up	steep	100	4	17.08.2017	0	0	1	1	1.751	3	0	0.988	0	0	0	1.764	1.28375	1.27612	1.15975	1.57	1.64	1.35
8	3	8.03	1.33	white	U4	up	steep	100	5	17.08.2017	0	0	0	1	1.072	3	0	0.668	0	0	0	1.677	1.34091	1.27924	1.11333	1.5	1.44	1.56
8	4	8.04	1.4	white	D1	down	flat	50	1	28.07.2017	0	0	1	1	4.834	0	0	0.732	0	0	0	NA	1.53905	1.54612	1.52612	1.75	1.75	1.7
8	4	8.04	1.4	white	D1	down	flat	50	2	28.07.2017	0	0	1	1	2.704	0	0	1.349	1	0	1	1.909	1.58108	1.47783	1.66398	1.8	1.82	2.02
8	4	8.04	1.4	white	D1	down	flat	50	3	28.07.2017	0	0	1	1	2.494	0	0	0.592	0	0	0	1.684	1.55487	1.56076	1.5605	1.73	1.89	1.77
8	4	8.04	1.4	white	D1	down	flat	50	4	28.07.2017	0	0	1	1	7.417	0	0	1.568	0	0	0	3.648	1.55119	1.56174	1.54422	1.7	1.77	1.88
8	4	8.04	1.4	white	D1	down	flat	50	5	28.07.2017	0	0	1	1	2.786	0	0	0.948	1	0	1	3.264	1.52565	1.58454	1.5437	1.79	1.83	1.79
8	4	8.04	1.4	white	D2	down	flat	100	1	03.08.2017	0	0	1	1	3.541	2	0	1.068	0	0	0	1.484	1.30782	1.28923	1.23987	1.85	1.5	1.45
8	4	8.04	1.4	white	D2	down	flat	100	2	03.08.2017	0	0	1	1	3.857	2	0	0.432	0	1	1	0.932	1.37015	1.36803	1.34409	1.66	1.57	1.61
8	4	8.04	1.4	white	D2	down	flat	100	3	03.08.2017	0	0	1	1	1.268	2	0	0.868	0	1	1	1.356	1.60464	1.29869	1.44917	2.83	1.6	1.63
8	4	8.04	1.4	white	D2	down	flat	100	4	03.08.2017	0	0	1	1	6.794	2	0	1.376	1	0	1	1.628	1.5679	1.58435	1.23871	2.17	2.47	1.57
8	4	8.04	1.4	white	D2	down	flat	100	5	03.08.2017	0	0	1	1	5.633	2	0	0.807	0	0	0	1.108	1.43847	1.25471	1.27635	2.09	1.57	1.62
8	4	8.04	1.4	white	D3	down	steep	50	1	11.08.2017	0	0	1	1	7.151	0	0	0.812	0	0	0	1.448	1.52115	0.88229	2.74321	2.3	3.68	5.03
8	4	8.04	1.4	white	D3	down	steep	50	2	11.08.2017	0	0	1	1	3.381	0	0	0.608	0	0	0	1.184	1.30893	1.18352	2.40508	7.22	4.86	4.35
8	4	8.04	1.4	white	D3	down	steep	50	4	11.08.2017	0	0	1	1	6.607	0	0	0.712	0	0	0	1.037	1.35412	0.758969	2.87041	2.25	3.84	5.43
8	4	8.04	1.4	white	D3	down	steep	50	5	11.08.2017	1	0	1	1	4.242	0	0	0.577	0	0	0	1.097	1.27175	1.27175	2.46196	2.15	2.15	4.79
8	4	8.04	1.4	white	D4	down	steep	100	1	17.08.2017	0	0	1	1	2.576	2	0	1.072	0	1	1	1.32	1.35648	1.41697	1.36459	1.59	1.63	1.64
8	4	8.04	1.4	white	D4	down	steep	100	2	17.08.2017	1	0	1	1	12.797	2	0	0.716	0	1	1	1.752	1.27874	1.27874	1.48008	1.56	1.56	1.87
8	4	8.04	1.4	white	D4	down	steep	100	3	17.08.2017	0	0	1	1	4.301	2	0	0.776	0	0	0	1.557	1.41652	1.36183	1.37452	1.65	1.7	1.77
8	4	8.04	1.4	white	D4	down	steep	100	4	17.08.2017	0	0	1	1	3.385	2	0	0.78	0	1	1	1.288	1.33788	1.37779	1.45827	1.67	1.61	1.91
8	4	8.04	1.4	white	D4	down	steep	100	5	17.08.2017	0	0	1	1	5.794	2	0	0.824	0	0	0	1.741	1.40857	1.38989	1.38022	1.6	1.63	1.78
8	4	8.04	1.4	white	U1	up	flat	50	1	15.08.2017	0	0	1	1	1.533	0	0	1.201	0	0	0	2.742	1.65451	1.49606	1.50394	1.87	1.83	1.92
8	4	8.04	1.4	white	U1	up	flat	50	2	15.08.2017	0	0	1	1	1.501	0	0	0.633	0	0	0	1.433	1.56509	1.60418	1.53727	1.78	1.75	1.77
8	4	8.04	1.4	white	U1	up	flat	50	3	15.08.2017	0	0	0	1	2.166	0	0	0.641	0	0	0	1.173	1.58385	1.59795	1.59372	1.78	1.82	1.79
8	4	8.04	1.4	white	U1	up	flat	50	4	15.08.2017	0	0	1	1	1.261	0	0	1.009	1	0	1	1.241	1.57167	1.60962	1.69333	1.95	1.85	1.98
8	4	8.04	1.4	white	U1	up	flat	50	5	15.08.2017	0	0	1	1	1.899	0	0	0.805	0	0	0	1.173	1.67526	1.49949	1.68064	1.94	1.78	1.93
8	4	8.04	1.4	white	U2	up	flat	100	1	08.08.2017	0	0	1	1	1.292	2	0	0.779	0	0	0	1.271	1.77662	2.63662	1.59268	3.03	4.39	1.83
8	4	8.04	1.4	white	U2	up	flat	100	2	08.08.2017	0	0	1	1	0.964	2	0	0.559	0	0	0	1.2	1.792	2.35677	1.546	3.14	3.11	1.83
8	4	8.04	1.4	white	U2	up	flat	100	3	08.08.2017	0	0	1	1	1.892	2	0	0.884	0	1	1	1.192	1.32117	2.32597	1.47649	3.06	3.67	1.8
8	4	8.04	1.4	white	U2	up	flat	100	4	08.08.2017	1	0	1	1	3.241	2	0	0.816	0	0	0	3.725	2.14104	2.61623	1.65974	4.04	3.07	1.92
8	4	8.04	1.4	white	U2	up	flat	100	5	08.08.2017	0	0	1	1	2.233	2	0	1.797	0	0	0	3.541	1.75282	2.25641	1.52949	4.21	2.81	1.8
8	6	8.06	1.37	white	D1	down	flat	50	1	15.08.2017	0	0	1	1	1.081	0	0	0.361	0	0	0	0.601	1.58386	1.65525	1.48317	2.77	2.13	1.83
8	6	8.06	1.37	white	D1	down	flat	50	2	15.08.2017	0	0	1	1	1.046	0	0	0.408	0	0	0	0.644	1.4956	1.658	1.5296	2.2	1.93	1.75
8	6	8.06	1.37	white	D1	down	flat	50	3	15.08.2017	0	0	1	1	0.657	0	0	0.4	0	0	0	0.744	1.64472	1.59	1.61551	3.16	1.93	1.84
8	6	8.06	1.37	white	D1	down	flat	50	4	15.08.2017	0	0	1	1	0.981	0	0	0.676	0	0	0	0.844	1.66886	1.61633	1.58633	2.1	1.91	1.9
8	6	8.06	1.37	white	D1	down	flat	50	5	15.08.2017	0	0	1	1	0.936	0	0	0.885	0	0	0	1.053	1.5234	1.58362	1.50468	1.74	1.82	1.94
8	6	8.06	1.37	white	D2	down	flat	100	1	08.08.2017	0	0	1	1	1.076	1	0	0.448	0	0	0	0.708	2.215	3.68595	1.53203	6.14	6.07	1.72
8	6	8.06	1.37	white	D2	down	flat	100	2	08.08.2017	0	0	1	1	2.224	2	0	0.516	0	0	0	0.801	1.43313	3.40976	1.46446	2.58	5.8	1.74
8	6	8.06	1.37	white	D2	down	flat	100	3	08.08.2017	0	0	1	1	1.692	2	0	0.508	0	0	0	0.761	2.28056	3.43535	1.51239	6.47	6.66	1.68
8	6	8.06	1.37	white	D2	down	flat	100	4	08.08.2017	0	0	1	1	0.524	2	0	0.571	0	0	0	0.816	2.44389	3.51056	1.42875	5.9	5.99	1.64
8	6	8.06	1.37	white	D2	down	flat	100	5	08.08.2017	0	0	1	1	1.567	2	0	0.484	0	0	0	0.824	1.58446	3.81585	1.46169	3.58	6.24	1.65
8	6	8.06	1.37	white	D3	down	steep	50	1	01.08.2017	0	0	1	1	3.349	0	0	0.492	0	1	1	0.692	0.889817	1.66083	1.62165	1.63	3.47	1.89
8	6	8.06	1.37	white	D3	down	steep	50	2	01.08.2017	0	0	1	1	3.11	0	0	0.46	0	0	0	0.676	1.2687	1.95667	1.51657	4.77	2.69	1.77
8	6	8.06	1.37	white	D3	down	steep	50	3	01.08.2017	0	0	1	1	2.208	0	0	0.636	0	0	0	0.994	1.44766	2.12383	1.49841	4.68	2.68	1.86
8	6	8.06	1.37	white	D3	down	steep	50	4	01.08.2017	0	0	1	1	4.772	0	0	0.492	1	0	1	0.776	1.59909	2.026	1.52645	5.18	2.95	1.82
8	6	8.06	1.37	white	D3	down	steep	50	5	01.08.2017	0	0	1	1	2	0	0	0.637	0	0	0	0.953	1.74202	1.77343	1.46879	5.75	2.51	1.67
8	6	8.06	1.37	white	D4	down	steep	100	1	25.07.2017	1	0	1	1	4.986	2	0	0.424	0	1	1	0.672	1.63319	3.21405	1.19362	3.15	6.79	1.69
8	6	8.06	1.37	white	D4	down	steep	100	2	25.07.2017	0	0	1	1	10.062	2	0	0.592	0	1	1	0.876	1.76691	3.77491	1.38982	3.04	7.92	1.79
8	6	8.06	1.37	white	D4	down	steep	100	3	25.07.2017	1	1	1	1	9.834	2	0	0.564	0	1	1	0.824	1.63813	4.00099	1.32264	2.98	6.65	1.63
8	6	8.06	1.37	white	D4	down	steep	100	4	25.07.2017	1	0	1	1	8.45	2	0	0.945	0	0	0	1.345	1.67176	3.51374	1.43231	3	6.6	1.9
8	6	8.06	1.37	white	D4	down	steep	100	5	25.07.2017	0	0	1	1	4.781	2	0	0.548	0	0	0	0.964	1.70606	3.34819	1.32117	3.23	6.86	1.6
8	6	8.06	1.37	white	U1	up	flat	50	1	28.07.2017	0	0	1	1	0.748	0	0	1.048	0	0	0	1.356	1.6157	1.63372	1.58174	1.83	1.99	1.86
8	6	8.06	1.37	white	U1	up	flat	50	2	28.07.2017	0	0	1	1	0.756	0	0	0.941	0	1	1	1.342	1.46974	1.59442	1.59091	1.72	1.83	1.85
8	6	8.06	1.37	white	U1	up	flat	50	3	28.07.2017	0	0	1	1	1.031	0	0	0.792	0	0	0	1.2	1.60738	1.56857	1.59393	1.82	1.9	1.91
8	6	8.06	1.37	white	U1	up	flat	50	4	28.07.2017	0	0	1	1	1.492	0	0	2.776	0	0	0	3.108	1.55935	1.59818	1.55364	1.7	1.78	1.75
8	6	8.06	1.37	white	U1	up	flat	50	5	28.07.2017	0	0	1	1	0.933	0	0	1.784	0	1	1	NA	1.62636	1.57429	1.57039	1.82	1.75	1.76
8	6	8.06	1.37	white	U3	up	steep	50	1	11.08.2017	0	0	1	1	1.349	0	0	0.512	0	0	0	1.108	2.85386	1.07557	1.145	5.78	2.48	1.92
8	6	8.06	1.37	white	U3	up	steep	50	2	11.08.2017	0	0	1	1	1.381	0	0	0.516	0	0	0	0.976	2.85595	0.812785	1.13215	5.32	2.04	1.68
8	6	8.06	1.37	white	U3	up	steep	50	3	11.08.2017	0	0	1	1	1.144	0	0	0.619	0	0	0	1.136	2.57699	0.828082	1.04658	5.19	1.64	1.51
8	6	8.06	1.37	white	U3	up	steep	50	4	11.08.2017	0	0	1	1	0.764	0	0	0.561	0	0	0	0.944	2.69494	0.709367	1.61	5.41	1.57	2.33
8	6	8.06	1.37	white	U3	up	steep	50	5	11.08.2017	0	0	1	1	1.52	0	0	0.336	0	0	0	0.844	1.88595	0.826203	1.38038	4.8	1.87	2.16
8	6	8.06	1.37	white	U4	up	steep	100	1	17.08.2017	0	0	0	1	4.817	3	0	1.217	1	0	1	1.661	1.17773	1.36621	1.39848	1.35	1.63	1.65
1	5	1.05	1.78	brown	D1	down	flat	50	1		0	0	1	1	0.2	0	0	0.4	0	0	0	0.764
1	5	1.05	1.78	brown	D1	down	flat	50	2		0	0	0	1	0.2	0	0	0.584	1	0	1	0.785
1	5	1.05	1.78	brown	D1	down	flat	50	3		0	0	1	1	1.009	0	0	0.336	0	0	0	0.6
1	5	1.05	1.78	brown	D1	down	flat	50	4		0	0	1	1	0.641	0	0	0.432	0	0	0	0.632
1	5	1.05	1.78	brown	D1	down	flat	50	5		0	0	1	1	0.576	0	0	0.368	0	0	0	0.816
1	5	1.05	1.78	brown	D2	down	flat	100	1		0	0	1	1	1.925	2	1	NA	NA	NA	NA	NA
1	5	1.05	1.78	brown	D3	down	steep	50	1		0	0	0	1	1.132	0	0	0.352	0	0	0	0.465
1	5	1.05	1.78	brown	D3	down	steep	50	2		0	0	0	1	1	0	0	0.581	1	0	1	0.933
1	5	1.05	1.78	brown	D3	down	steep	50	3		0	0	1	1	0.976	0	0	0.308	0	0	0	0.416
1	5	1.05	1.78	brown	D3	down	steep	50	4		0	0	1	1	1.032	0	0	0.728	1	0	1	0.928
1	5	1.05	1.78	brown	D3	down	steep	50	5		0	0	1	1	0.949	0	0	0.3	0	0	0	0.491
1	6	1.06	1.92	brown	D4	down	steep	100	3		0	0	1	1	3.473	4	1	NA	NA	NA	NA	NA
1	6	1.06	1.92	brown	D4	down	steep	100	4		NA	NA	NA	0	NA	NA	NA	NA	NA	NA	NA	NA
1	6	1.06	1.92	brown	D4	down	steep	100	5		NA	NA	NA	0	NA	NA	NA	NA	NA	NA	NA	NA
1	6	1.06	1.92	brown	U2	up	flat	100	1		NA	NA	NA	0	NA	NA	NA	NA	NA	NA	NA	NA
1	6	1.06	1.92	brown	U4	up	steep	100	1		NA	NA	NA	0	NA	NA	NA	NA	NA	NA	NA	NA
1	6	1.06	1.92	brown	U4	up	steep	100	4		NA	NA	NA	0	NA	NA	NA	NA	NA	NA	NA	NA
1	7	1.07	1.95	brown	D1	down	flat	50	1		NA	NA	NA	0	NA	NA	NA	NA	NA	NA	NA	NA
1	7	1.07	1.95	brown	D1	down	flat	50	3		NA	NA	NA	0	NA	NA	NA	NA	NA	NA	NA	NA
1	7	1.07	1.95	brown	D1	down	flat	50	4		NA	NA	NA	0	NA	NA	NA	NA	NA	NA	NA	NA
1	7	1.07	1.95	brown	D1	down	flat	50	5		NA	NA	NA	0	NA	NA	NA	NA	NA	NA	NA	NA
1	7	1.07	1.95	brown	D2	down	flat	100	1		NA	NA	NA	0	NA	NA	NA	NA	NA	NA	NA	NA
1	7	1.07	1.95	brown	D2	down	flat	100	2		NA	NA	NA	0	NA	NA	NA	NA	NA	NA	NA	NA
1	7	1.07	1.95	brown	D3	down	steep	50	1		NA	NA	NA	0	NA	NA	NA	NA	NA	NA	NA	NA
1	7	1.07	1.95	brown	D3	down	steep	50	2		0	0	1	1	20.565	1	0	0.773	1	0	1	1.005
1	7	1.07	1.95	brown	D3	down	steep	50	3		NA	NA	NA	0	NA	NA	NA	NA	NA	NA	NA	NA
1	7	1.07	1.95	brown	D3	down	steep	50	4		0	0	1	1	3.302	1	0	0.478	0	0	0	0.84
1	7	1.07	1.95	brown	D3	down	steep	50	5		0	0	1	1	14.23	1	0	0.609	0	0	0	0.909
1	7	1.07	1.95	brown	D4	down	steep	100	1		NA	NA	NA	0	NA	NA	NA	NA	NA	NA	NA	NA
1	7	1.07	1.95	brown	D4	down	steep	100	3		NA	NA	NA	0	NA	NA	NA	NA	NA	NA	NA	NA
1	7	1.07	1.95	brown	D4	down	steep	100	4		NA	NA	NA	0	NA	NA	NA	NA	NA	NA	NA	NA
1	7	1.07	1.95	brown	D4	down	steep	100	5		NA	NA	NA	0	NA	NA	NA	NA	NA	NA	NA	NA
1	7	1.07	1.95	brown	U2	up	flat	100	2		NA	NA	NA	0	NA	NA	NA	NA	NA	NA	NA	NA
1	7	1.07	1.95	brown	U2	up	flat	100	4		NA	NA	NA	0	NA	NA	NA	NA	NA	NA	NA	NA
1	7	1.07	1.95	brown	U4	up	steep	100	1		NA	NA	NA	0	NA	NA	NA	NA	NA	NA	NA	NA
1	8	1.08	1.96	brown	U1	up	flat	50	1		0	0	1	1	1.416	0	0	0.64	0	1	1	0.868
1	8	1.08	1.96	brown	U1	up	flat	50	2		0	0	1	1	1.74	0	0	0.568	1	0	1	1.084
1	8	1.08	1.96	brown	U1	up	flat	50	3		0	0	1	1	1.316	0	0	0.5	0	0	0	0.74
1	8	1.08	1.96	brown	U1	up	flat	50	4		1	0	1	1	2.017	0	0	0.608	1	0	1	1.48
1	8	1.08	1.96	brown	U1	up	flat	50	5		0	0	1	1	1.265	0	0	0.5	0	0	0	0.9
1	8	1.08	1.96	brown	U3	up	steep	50	1		0	0	1	1	1.245	0	0	0.848	0	0	0	1.232
1	8	1.08	1.96	brown	U3	up	steep	50	2		0	0	1	1	2.324	0	0	0.417	0	0	0	0.868
1	8	1.08	1.96	brown	U3	up	steep	50	3		0	0	1	1	2.077	0	0	0.549	0	0	0	0.789
1	8	1.08	1.96	brown	U3	up	steep	50	4		0	0	1	1	1.86	0	0	0.608	1	0	1	0.94
1	8	1.08	1.96	brown	U3	up	steep	50	5		0	0	1	1	2.408	0	0	0.616	0	0	0	0.925
1	10	1.10	2	brown	D2	down	flat	100	5		NA	NA	NA	0	NA	NA	NA	NA	NA	NA	NA	NA
1	10	1.10	2	brown	D4	down	steep	100	3		NA	NA	NA	0	NA	NA	NA	NA	NA	NA	NA	NA
1	10	1.10	2	brown	U4	up	steep	100	2		NA	NA	NA	0	NA	NA	NA	NA	NA	NA	NA	NA
2	1	2.01	1.52	white	D1	down	flat	50	1		NA	NA	NA	0	NA	NA	NA	NA	NA	NA	NA	NA
2	1	2.01	1.52	white	D1	down	flat	50	2		NA	NA	NA	0	NA	NA	NA	NA	NA	NA	NA	NA
2	1	2.01	1.52	white	D1	down	flat	50	3		NA	NA	NA	0	NA	NA	NA	NA	NA	NA	NA	NA
2	1	2.01	1.52	white	D1	down	flat	50	4		NA	NA	NA	0	NA	NA	NA	NA	NA	NA	NA	NA
2	1	2.01	1.52	white	D1	down	flat	50	5		NA	NA	NA	0	NA	NA	NA	NA	NA	NA	NA	NA
2	1	2.01	1.52	white	D2	down	flat	100	1		NA	NA	NA	0	NA	NA	NA	NA	NA	NA	NA	NA
2	1	2.01	1.52	white	D2	down	flat	100	2		NA	NA	NA	0	NA	NA	NA	NA	NA	NA	NA	NA
2	1	2.01	1.52	white	D2	down	flat	100	3		NA	NA	NA	0	NA	NA	NA	NA	NA	NA	NA	NA
2	1	2.01	1.52	white	D2	down	flat	100	4		NA	NA	NA	0	NA	NA	NA	NA	NA	NA	NA	NA
2	1	2.01	1.52	white	D2	down	flat	100	5		NA	NA	NA	0	NA	NA	NA	NA	NA	NA	NA	NA
2	1	2.01	1.52	white	D3	down	steep	50	1		NA	NA	NA	0	NA	NA	NA	NA	NA	NA	NA	NA
2	1	2.01	1.52	white	D3	down	steep	50	2		NA	NA	NA	0	NA	NA	NA	NA	NA	NA	NA	NA
2	1	2.01	1.52	white	D3	down	steep	50	3		NA	NA	NA	0	NA	NA	NA	NA	NA	NA	NA	NA
2	1	2.01	1.52	white	D3	down	steep	50	4		NA	NA	NA	0	NA	NA	NA	NA	NA	NA	NA	NA
2	1	2.01	1.52	white	D3	down	steep	50	5		NA	NA	NA	0	NA	NA	NA	NA	NA	NA	NA	NA
2	1	2.01	1.52	white	D4	down	steep	100	1		NA	NA	NA	0	NA	NA	NA	NA	NA	NA	NA	NA
2	1	2.01	1.52	white	D4	down	steep	100	2		NA	NA	NA	0	NA	NA	NA	NA	NA	NA	NA	NA
2	1	2.01	1.52	white	D4	down	steep	100	3		NA	NA	NA	0	NA	NA	NA	NA	NA	NA	NA	NA
2	1	2.01	1.52	white	D4	down	steep	100	4		NA	NA	NA	0	NA	NA	NA	NA	NA	NA	NA	NA
2	1	2.01	1.52	white	D4	down	steep	100	5		NA	NA	NA	0	NA	NA	NA	NA	NA	NA	NA	NA
2	1	2.01	1.52	white	U1	up	flat	50	1		NA	NA	NA	0	NA	NA	NA	NA	NA	NA	NA	NA
2	1	2.01	1.52	white	U1	up	flat	50	2		NA	NA	NA	0	NA	NA	NA	NA	NA	NA	NA	NA
2	1	2.01	1.52	white	U1	up	flat	50	3		NA	NA	NA	0	NA	NA	NA	NA	NA	NA	NA	NA
2	1	2.01	1.52	white	U1	up	flat	50	4		NA	NA	NA	0	NA	NA	NA	NA	NA	NA	NA	NA
2	1	2.01	1.52	white	U1	up	flat	50	5		NA	NA	NA	0	NA	NA	NA	NA	NA	NA	NA	NA
2	1	2.01	1.52	white	U2	up	flat	100	1		NA	NA	NA	0	NA	NA	NA	NA	NA	NA	NA	NA
2	1	2.01	1.52	white	U2	up	flat	100	2		NA	NA	NA	0	NA	NA	NA	NA	NA	NA	NA	NA
2	1	2.01	1.52	white	U2	up	flat	100	3		NA	NA	NA	0	NA	NA	NA	NA	NA	NA	NA	NA
2	1	2.01	1.52	white	U2	up	flat	100	4		NA	NA	NA	0	NA	NA	NA	NA	NA	NA	NA	NA
2	1	2.01	1.52	white	U2	up	flat	100	5		NA	NA	NA	0	NA	NA	NA	NA	NA	NA	NA	NA
2	1	2.01	1.52	white	U3	up	steep	50	1		NA	NA	NA	0	NA	NA	NA	NA	NA	NA	NA	NA
2	1	2.01	1.52	white	U3	up	steep	50	2		NA	NA	NA	0	NA	NA	NA	NA	NA	NA	NA	NA
2	1	2.01	1.52	white	U3	up	steep	50	3		NA	NA	NA	0	NA	NA	NA	NA	NA	NA	NA	NA
2	1	2.01	1.52	white	U3	up	steep	50	4		NA	NA	NA	0	NA	NA	NA	NA	NA	NA	NA	NA
2	1	2.01	1.52	white	U3	up	steep	50	5		NA	NA	NA	0	NA	NA	NA	NA	NA	NA	NA	NA
2	1	2.01	1.52	white	U4	up	steep	100	1		NA	NA	NA	0	NA	NA	NA	NA	NA	NA	NA	NA
2	1	2.01	1.52	white	U4	up	steep	100	2		NA	NA	NA	0	NA	NA	NA	NA	NA	NA	NA	NA
2	1	2.01	1.52	white	U4	up	steep	100	3		NA	NA	NA	0	NA	NA	NA	NA	NA	NA	NA	NA
2	1	2.01	1.52	white	U4	up	steep	100	4		NA	NA	NA	0	NA	NA	NA	NA	NA	NA	NA	NA
2	1	2.01	1.52	white	U4	up	steep	100	5		NA	NA	NA	0	NA	NA	NA	NA	NA	NA	NA	NA
2	3	2.03	1.63	white	U4	up	steep	100	1		NA	NA	NA	0	NA	NA	NA	NA	NA	NA	NA	NA
2	3	2.03	1.63	white	U4	up	steep	100	2		NA	NA	NA	0	NA	NA	NA	NA	NA	NA	NA	NA
2	3	2.03	1.63	white	U4	up	steep	100	3		NA	NA	NA	0	NA	NA	NA	NA	NA	NA	NA	NA
2	3	2.03	1.63	white	U4	up	steep	100	4		NA	NA	NA	0	NA	NA	NA	NA	NA	NA	NA	NA
2	3	2.03	1.63	white	U4	up	steep	100	5		NA	NA	NA	0	NA	NA	NA	NA	NA	NA	NA	NA
2	7	2.07	1.69	white	U4	up	steep	100	5		NA	NA	NA	0	NA	NA	NA	NA	NA	NA	NA	NA
2	9	2.09	1.64	white	U4	up	steep	100	1		NA	NA	NA	0	NA	NA	NA	NA	NA	NA	NA	NA
2	9	2.09	1.64	white	U4	up	steep	100	5		NA	NA	NA	0	NA	NA	NA	NA	NA	NA	NA	NA
3	1	3.01	1.88	brown	D1	down	flat	50	1		NA	NA	NA	0	NA	NA	NA	NA	NA	NA	NA	NA
3	1	3.01	1.88	brown	D1	down	flat	50	2		0	0	1	1	5.43	3	0	0.768	0	1	1	1.108
3	1	3.01	1.88	brown	D1	down	flat	50	3		0	0	1	1	8.987	3	0	0.72	1	0	1	1.136
3	1	3.01	1.88	brown	D1	down	flat	50	4		0	0	1	1	9.914	3	0	0.872	0	0	0	1.52
3	1	3.01	1.88	brown	D1	down	flat	50	5		0	0	1	1	7.939	3	0	0.756	0	0	0	1.376
3	1	3.01	1.88	brown	D2	down	flat	100	1		NA	NA	NA	0	NA	NA	NA	NA	NA	NA	NA	NA
3	1	3.01	1.88	brown	D4	down	steep	100	1		NA	NA	NA	0	NA	NA	NA	NA	NA	NA	NA	NA
3	1	3.01	1.88	brown	D4	down	steep	100	2		NA	NA	NA	0	NA	NA	NA	NA	NA	NA	NA	NA
3	1	3.01	1.88	brown	D4	down	steep	100	3		NA	NA	NA	0	NA	NA	NA	NA	NA	NA	NA	NA
3	1	3.01	1.88	brown	D4	down	steep	100	4		NA	NA	NA	0	NA	NA	NA	NA	NA	NA	NA	NA
3	1	3.01	1.88	brown	D4	down	steep	100	5		NA	NA	NA	0	NA	NA	NA	NA	NA	NA	NA	NA
3	1	3.01	1.88	brown	U2	up	flat	100	4		NA	NA	NA	0	NA	NA	NA	NA	NA	NA	NA	NA
3	1	3.01	1.88	brown	U4	up	steep	100	3		NA	NA	NA	0	NA	NA	NA	NA	NA	NA	NA	NA
3	1	3.01	1.88	brown	U4	up	steep	100	4		NA	NA	NA	0	NA	NA	NA	NA	NA	NA	NA	NA
3	1	3.01	1.88	brown	U4	up	steep	100	5		NA	NA	NA	0	NA	NA	NA	NA	NA	NA	NA	NA
3	2	3.02	2.07	brown	D2	down	flat	100	1		0	0	1	1	1.408	3	0	0.44	0	0	0	0.625
3	2	3.02	2.07	brown	D2	down	flat	100	2		0	0	1	1	1.952	3	0	0.468	0	0	0	0.664
3	2	3.02	2.07	brown	D2	down	flat	100	3		0	0	1	1	1.824	3	0	0.424	0	0	0	0.639
3	2	3.02	2.07	brown	D2	down	flat	100	4		0	0	1	1	1.9	3	0	0.384	0	0	0	0.584
3	2	3.02	2.07	brown	D2	down	flat	100	5		0	0	1	1	5.725	3	0	1.176	1	0	1	1.6
3	2	3.02	2.07	brown	D3	down	steep	50	5		NA	NA	NA	0	NA	NA	NA	NA	NA	NA	NA	NA
3	2	3.02	2.07	brown	U1	up	flat	50	1		0	0	1	1	1.864	3	0	0.568	0	0	0	0.875
3	2	3.02	2.07	brown	U1	up	flat	50	2		0	0	1	1	2	3	0	0.949	0	0	0	1.673
3	2	3.02	2.07	brown	U1	up	flat	50	3		0	0	0	1	6.818	3	0	0.584	0	1	1	0.784
3	2	3.02	2.07	brown	U1	up	flat	50	4		0	0	0	1	1.344	3	0	0.707	0	0	0	1.184
3	2	3.02	2.07	brown	U1	up	flat	50	5		0	0	0	1	18.489	3	0	1.356	0	0	0	1.596
3	2	3.02	2.07	brown	U2	up	flat	100	3		NA	1	NA	0	NA	NA	NA	NA	NA	NA	NA	NA
3	2	3.02	2.07	brown	U4	up	steep	100	1		NA	NA	NA	0	NA	NA	NA	NA	NA	NA	NA	NA
3	2	3.02	2.07	brown	U4	up	steep	100	2		NA	NA	NA	0	NA	NA	NA	NA	NA	NA	NA	NA
3	3	3.03	1.73	brown	D4	down	steep	100	1		0	0	0	1	1.572	3	1	NA	NA	NA	NA	NA
3	3	3.03	1.73	brown	U2	up	flat	100	1		NA	NA	NA	0	NA	NA	NA	NA	NA	NA	NA	NA
3	3	3.03	1.73	brown	U2	up	flat	100	2		NA	NA	NA	0	NA	NA	NA	NA	NA	NA	NA	NA
3	3	3.03	1.73	brown	U2	up	flat	100	3		NA	NA	NA	0	NA	NA	NA	NA	NA	NA	NA	NA
3	3	3.03	1.73	brown	U2	up	flat	100	4		NA	NA	NA	0	NA	NA	NA	NA	NA	NA	NA	NA
3	3	3.03	1.73	brown	U2	up	flat	100	5		NA	NA	NA	0	NA	NA	NA	NA	NA	NA	NA	NA
3	3	3.03	1.73	brown	U4	up	steep	100	3		NA	NA	NA	0	NA	NA	NA	NA	NA	NA	NA	NA
3	3	3.03	1.73	brown	U4	up	steep	100	4		NA	NA	NA	0	NA	NA	NA	NA	NA	NA	NA	NA
3	3	3.03	1.73	brown	U4	up	steep	100	5		NA	NA	NA	0	NA	NA	NA	NA	NA	NA	NA	NA
3	6	3.06	1.71	brown	D4	down	steep	100	1		NA	NA	NA	0	NA	NA	NA	NA	NA	NA	NA	NA
3	6	3.06	1.71	brown	D4	down	steep	100	3		NA	NA	NA	0	NA	NA	NA	NA	NA	NA	NA	NA
3	10	3.10	1.73	brown	D1	down	flat	50	3		0	1	1	0	NA	NA	NA	NA	NA	NA	NA	NA
3	10	3.10	1.73	brown	D3	down	steep	50	1		NA	NA	NA	0	NA	NA	NA	NA	NA	NA	NA	NA
3	10	3.10	1.73	brown	U1	up	flat	50	3		NA	NA	NA	0	NA	NA	NA	NA	NA	NA	NA	NA
3	10	3.10	1.73	brown	U1	up	flat	50	4		NA	NA	NA	0	NA	NA	NA	NA	NA	NA	NA	NA
3	10	3.10	1.73	brown	U1	up	flat	50	5		NA	NA	NA	0	NA	NA	NA	NA	NA	NA	NA	NA
3	10	3.10	1.73	brown	U2	up	flat	100	2		NA	NA	NA	0	NA	NA	NA	NA	NA	NA	NA	NA
3	10	3.10	1.73	brown	U2	up	flat	100	3		NA	NA	NA	0	NA	NA	NA	NA	NA	NA	NA	NA
3	10	3.10	1.73	brown	U2	up	flat	100	4		NA	NA	NA	0	NA	NA	NA	NA	NA	NA	NA	NA
3	10	3.10	1.73	brown	U2	up	flat	100	5		NA	NA	NA	0	NA	NA	NA	NA	NA	NA	NA	NA
3	10	3.10	1.73	brown	U3	up	steep	50	1		NA	NA	NA	0	NA	NA	NA	NA	NA	NA	NA	NA
3	10	3.10	1.73	brown	U3	up	steep	50	2		NA	NA	NA	0	NA	NA	NA	NA	NA	NA	NA	NA
3	10	3.10	1.73	brown	U3	up	steep	50	3		NA	NA	NA	0	NA	NA	NA	NA	NA	NA	NA	NA
3	10	3.10	1.73	brown	U3	up	steep	50	4		NA	NA	NA	0	NA	NA	NA	NA	NA	NA	NA	NA
3	10	3.10	1.73	brown	U3	up	steep	50	5		NA	NA	NA	0	NA	NA	NA	NA	NA	NA	NA	NA
3	10	3.10	1.73	brown	U4	up	steep	100	1		NA	NA	NA	0	NA	NA	NA	NA	NA	NA	NA	NA
3	10	3.10	1.73	brown	U4	up	steep	100	2		NA	NA	NA	0	NA	NA	NA	NA	NA	NA	NA	NA
3	10	3.10	1.73	brown	U4	up	steep	100	3		NA	NA	NA	0	NA	NA	NA	NA	NA	NA	NA	NA
3	10	3.10	1.73	brown	U4	up	steep	100	4		NA	NA	NA	0	NA	NA	NA	NA	NA	NA	NA	NA
3	10	3.10	1.73	brown	U4	up	steep	100	5		NA	NA	NA	0	NA	NA	NA	NA	NA	NA	NA	NA
4	1	4.01	1.6	white	D3	down	steep	50	3		NA	NA	NA	0	NA	NA	NA	NA	NA	NA	NA	NA
4	1	4.01	1.6	white	D3	down	steep	50	4		NA	NA	NA	0	NA	NA	NA	NA	NA	NA	NA	NA
4	1	4.01	1.6	white	D3	down	steep	50	5		NA	NA	NA	0	NA	NA	NA	NA	NA	NA	NA	NA
4	1	4.01	1.6	white	U3	up	steep	50	1		NA	NA	NA	0	NA	NA	NA	NA	NA	NA	NA	NA
4	1	4.01	1.6	white	U3	up	steep	50	2		NA	NA	NA	0	NA	NA	NA	NA	NA	NA	NA	NA
4	1	4.01	1.6	white	U3	up	steep	50	3		NA	NA	NA	0	NA	NA	NA	NA	NA	NA	NA	NA
4	1	4.01	1.6	white	U3	up	steep	50	4		NA	NA	NA	0	NA	NA	NA	NA	NA	NA	NA	NA
4	1	4.01	1.6	white	U3	up	steep	50	5		NA	NA	NA	0	NA	NA	NA	NA	NA	NA	NA	NA
4	2	4.02	1.47	white	D2	down	flat	100	1		1	0	1	1	2.697	2	0	0.94	1	0	1	1.101
4	2	4.02	1.47	white	D2	down	flat	100	2		0	1	1	1	4.473	2	0	0.962	0	1	1	1.146
4	2	4.02	1.47	white	D2	down	flat	100	3		1	0	1	1	3.889	2	0	0.809	1	0	1	1.017
4	2	4.02	1.47	white	D2	down	flat	100	4		1	0	1	1	2.992	2	0	0.892	0	0	0	1.333
4	2	4.02	1.47	white	D2	down	flat	100	5		1	0	1	1	3.049	2	0	1.164	0	0	0	1.484
4	4	4.04	1.46	white	D3	down	steep	50	1		NA	NA	NA	0	NA	NA	NA	NA	NA	NA	NA	NA
4	4	4.04	1.46	white	U4	up	steep	100	1		NA	NA	NA	0	NA	NA	NA	NA	NA	NA	NA	NA
4	4	4.04	1.46	white	U4	up	steep	100	2		NA	NA	NA	0	NA	NA	NA	NA	NA	NA	NA	NA
4	4	4.04	1.46	white	U4	up	steep	100	3		NA	NA	NA	0	NA	NA	NA	NA	NA	NA	NA	NA
4	4	4.04	1.46	white	U4	up	steep	100	4		NA	NA	NA	0	NA	NA	NA	NA	NA	NA	NA	NA
4	4	4.04	1.46	white	U4	up	steep	100	5		NA	NA	NA	0	NA	NA	NA	NA	NA	NA	NA	NA
4	5	4.05	1.51	white	U4	up	steep	100	2		NA	NA	NA	0	NA	NA	NA	NA	NA	NA	NA	NA
4	5	4.05	1.51	white	U4	up	steep	100	4		NA	NA	NA	0	NA	NA	NA	NA	NA	NA	NA	NA
4	5	4.05	1.51	white	U4	up	steep	100	5		NA	NA	NA	0	NA	NA	NA	NA	NA	NA	NA	NA
4	6	4.06	1.48	white	D3	down	steep	50	2		0	0	1	1	1.54	NA	1	NA	NA	NA	NA	NA
4	6	4.06	1.48	white	D4	down	steep	100	1		NA	NA	NA	0	NA	NA	NA	NA	NA	NA	NA	NA
4	6	4.06	1.48	white	D4	down	steep	100	2		NA	NA	NA	0	NA	NA	NA	NA	NA	NA	NA	NA
4	6	4.06	1.48	white	D4	down	steep	100	3		NA	NA	NA	0	NA	NA	NA	NA	NA	NA	NA	NA
4	6	4.06	1.48	white	D4	down	steep	100	4		NA	NA	NA	0	NA	NA	NA	NA	NA	NA	NA	NA
4	6	4.06	1.48	white	D4	down	steep	100	5		NA	NA	NA	0	NA	NA	NA	NA	NA	NA	NA	NA
4	8	4.08	1.53	white	U1	up	flat	50	1		NA	NA	NA	0	NA	NA	NA	NA	NA	NA	NA	NA
4	8	4.08	1.53	white	U1	up	flat	50	2		NA	NA	NA	0	NA	NA	NA	NA	NA	NA	NA	NA
4	8	4.08	1.53	white	U1	up	flat	50	3		NA	NA	NA	0	NA	NA	NA	NA	NA	NA	NA	NA
4	8	4.08	1.53	white	U1	up	flat	50	4		NA	NA	NA	0	NA	NA	NA	NA	NA	NA	NA	NA
4	8	4.08	1.53	white	U1	up	flat	50	5		NA	NA	NA	0	NA	NA	NA	NA	NA	NA	NA	NA
5	4	5.04	1.89	brown	D1	down	flat	50	1		NA	NA	NA	0	NA	NA	NA	NA	NA	NA	NA	NA
5	4	5.04	1.89	brown	D1	down	flat	50	2		NA	NA	NA	0	NA	NA	NA	NA	NA	NA	NA	NA
5	4	5.04	1.89	brown	D1	down	flat	50	3		NA	NA	NA	0	NA	NA	NA	NA	NA	NA	NA	NA
5	4	5.04	1.89	brown	D1	down	flat	50	4		NA	NA	NA	0	NA	NA	NA	NA	NA	NA	NA	NA
5	4	5.04	1.89	brown	D1	down	flat	50	5		NA	NA	NA	0	NA	NA	NA	NA	NA	NA	NA	NA
5	4	5.04	1.89	brown	D2	down	flat	100	1		NA	NA	NA	0	NA	NA	NA	NA	NA	NA	NA	NA
5	4	5.04	1.89	brown	D2	down	flat	100	2		NA	NA	NA	0	NA	NA	NA	NA	NA	NA	NA	NA
5	4	5.04	1.89	brown	D2	down	flat	100	3		NA	NA	NA	0	NA	NA	NA	NA	NA	NA	NA	NA
5	4	5.04	1.89	brown	D2	down	flat	100	4		NA	NA	NA	0	NA	NA	NA	NA	NA	NA	NA	NA
5	4	5.04	1.89	brown	D2	down	flat	100	5		NA	NA	NA	0	NA	NA	NA	NA	NA	NA	NA	NA
5	4	5.04	1.89	brown	D3	down	steep	50	1		NA	NA	NA	0	NA	NA	NA	NA	NA	NA	NA	NA
5	4	5.04	1.89	brown	D3	down	steep	50	4		NA	NA	NA	0	NA	NA	NA	NA	NA	NA	NA	NA
5	4	5.04	1.89	brown	D3	down	steep	50	5		NA	NA	NA	0	NA	NA	NA	NA	NA	NA	NA	NA
5	4	5.04	1.89	brown	D4	down	steep	100	1		NA	NA	NA	0	NA	NA	NA	NA	NA	NA	NA	NA
5	4	5.04	1.89	brown	D4	down	steep	100	2		NA	NA	NA	0	NA	NA	NA	NA	NA	NA	NA	NA
5	4	5.04	1.89	brown	D4	down	steep	100	4		NA	NA	NA	0	NA	NA	NA	NA	NA	NA	NA	NA
5	4	5.04	1.89	brown	D4	down	steep	100	5		NA	NA	NA	0	NA	NA	NA	NA	NA	NA	NA	NA
5	4	5.04	1.89	brown	U2	up	flat	100	1		NA	NA	NA	0	NA	NA	NA	NA	NA	NA	NA	NA
5	4	5.04	1.89	brown	U2	up	flat	100	2		NA	NA	NA	0	NA	NA	NA	NA	NA	NA	NA	NA
5	4	5.04	1.89	brown	U2	up	flat	100	3		NA	NA	NA	0	NA	NA	NA	NA	NA	NA	NA	NA
5	4	5.04	1.89	brown	U2	up	flat	100	4		NA	NA	NA	0	NA	NA	NA	NA	NA	NA	NA	NA
5	4	5.04	1.89	brown	U2	up	flat	100	5		NA	NA	NA	0	NA	NA	NA	NA	NA	NA	NA	NA
5	4	5.04	1.89	brown	U4	up	steep	100	1		NA	NA	NA	0	NA	NA	NA	NA	NA	NA	NA	NA
5	4	5.04	1.89	brown	U4	up	steep	100	3		NA	NA	NA	0	NA	NA	NA	NA	NA	NA	NA	NA
5	4	5.04	1.89	brown	U4	up	steep	100	5		NA	NA	NA	0	NA	NA	NA	NA	NA	NA	NA	NA
5	7	5.07	1.85	brown	D1	down	flat	50	1		0	0	1	1	0.725	1	0	0.476	0	0	0	0.8
5	7	5.07	1.85	brown	D1	down	flat	50	2		0	0	1	1	0.792	1	0	1.244	1	0	1	1.708
5	7	5.07	1.85	brown	D1	down	flat	50	3		0	0	1	1	1.02	1	0	0.708	0	0	0	1.024
5	7	5.07	1.85	brown	D1	down	flat	50	4		0	0	1	1	1.49	1	0	0.44	0	0	0	0.715
5	7	5.07	1.85	brown	D1	down	flat	50	5		0	0	1	1	1.516	1	0	0.6	0	1	1	0.836
5	7	5.07	1.85	brown	D4	down	steep	100	5		NA	NA	NA	0	NA	NA	NA	NA	NA	NA	NA	NA
5	7	5.07	1.85	brown	U4	up	steep	100	3		1	0	1	0	NA	NA	NA	NA	NA	NA	NA	NA
5	10	5.10	1.72	brown	D1	down	flat	50	1		NA	NA	NA	0	NA	NA	NA	NA	NA	NA	NA	NA
5	10	5.10	1.72	brown	D1	down	flat	50	2		NA	NA	NA	0	NA	NA	NA	NA	NA	NA	NA	NA
5	10	5.10	1.72	brown	D2	down	flat	100	1		NA	NA	NA	0	NA	NA	NA	NA	NA	NA	NA	NA
5	10	5.10	1.72	brown	D2	down	flat	100	2		NA	NA	NA	0	NA	NA	NA	NA	NA	NA	NA	NA
5	10	5.10	1.72	brown	D2	down	flat	100	3		NA	NA	NA	0	NA	NA	NA	NA	NA	NA	NA	NA
5	10	5.10	1.72	brown	D2	down	flat	100	4		NA	NA	NA	0	NA	NA	NA	NA	NA	NA	NA	NA
5	10	5.10	1.72	brown	D2	down	flat	100	5		NA	NA	NA	0	NA	NA	NA	NA	NA	NA	NA	NA
5	10	5.10	1.72	brown	D3	down	steep	50	1		NA	NA	NA	0	NA	NA	NA	NA	NA	NA	NA	NA
5	10	5.10	1.72	brown	D4	down	steep	100	2		NA	NA	NA	0	NA	NA	NA	NA	NA	NA	NA	NA
5	10	5.10	1.72	brown	D4	down	steep	100	3		NA	NA	NA	0	NA	NA	NA	NA	NA	NA	NA	NA
5	10	5.10	1.72	brown	D4	down	steep	100	5		NA	NA	NA	0	NA	NA	NA	NA	NA	NA	NA	NA
5	10	5.10	1.72	brown	U3	up	steep	50	1		NA	NA	NA	0	NA	NA	NA	NA	NA	NA	NA	NA
5	10	5.10	1.72	brown	U3	up	steep	50	2		0	0	0	1	6.669	NA	1	NA	NA	NA	NA	NA
6	1	6.01	1.63	white	D2	down	flat	100	1		NA	NA	NA	0	NA	NA	NA	NA	NA	NA	NA	NA
6	1	6.01	1.63	white	D2	down	flat	100	2		NA	NA	NA	0	NA	NA	NA	NA	NA	NA	NA	NA
6	1	6.01	1.63	white	D2	down	flat	100	3		NA	NA	NA	0	NA	NA	NA	NA	NA	NA	NA	NA
6	1	6.01	1.63	white	D2	down	flat	100	4		NA	NA	NA	0	NA	NA	NA	NA	NA	NA	NA	NA
6	1	6.01	1.63	white	D2	down	flat	100	5		NA	NA	NA	0	NA	NA	NA	NA	NA	NA	NA	NA
6	8	6.08	1.54	white	D3	down	steep	50	1		NA	NA	NA	0	NA	NA	NA	NA	NA	NA	NA	NA
6	8	6.08	1.54	white	D3	down	steep	50	4		NA	NA	NA	0	NA	NA	NA	NA	NA	NA	NA	NA
6	8	6.08	1.54	white	D4	down	steep	100	4		0	0	1	1	2.042	2	0	1.077	0	1	1	1.341
6	8	6.08	1.54	white	D4	down	steep	100	5		0	0	1	1	1.758	2	0	0.632	1	0	1	1.213
7	2	7.02	1.91	brown	D1	down	flat	50	3		NA	NA	NA	0	NA	NA	NA	NA	NA	NA	NA	NA
7	2	7.02	1.91	brown	D1	down	flat	50	4		NA	NA	NA	0	NA	NA	NA	NA	NA	NA	NA	NA
7	2	7.02	1.91	brown	D1	down	flat	50	5		NA	NA	NA	0	NA	NA	NA	NA	NA	NA	NA	NA
7	2	7.02	1.91	brown	D2	down	flat	100	2		NA	NA	NA	0	NA	NA	NA	NA	NA	NA	NA	NA
7	2	7.02	1.91	brown	D2	down	flat	100	4		NA	NA	NA	0	NA	NA	NA	NA	NA	NA	NA	NA
7	2	7.02	1.91	brown	D3	down	steep	50	1		NA	NA	NA	0	NA	NA	NA	NA	NA	NA	NA	NA
7	2	7.02	1.91	brown	D3	down	steep	50	3		NA	NA	NA	0	NA	NA	NA	NA	NA	NA	NA	NA
7	2	7.02	1.91	brown	D3	down	steep	50	4		NA	NA	NA	0	NA	NA	NA	NA	NA	NA	NA	NA
7	2	7.02	1.91	brown	D4	down	steep	100	1		NA	NA	NA	0	NA	NA	NA	NA	NA	NA	NA	NA
7	2	7.02	1.91	brown	D4	down	steep	100	2		NA	NA	NA	0	NA	NA	NA	NA	NA	NA	NA	NA
7	2	7.02	1.91	brown	D4	down	steep	100	3		NA	NA	NA	0	NA	NA	NA	NA	NA	NA	NA	NA
7	2	7.02	1.91	brown	D4	down	steep	100	4		NA	NA	NA	0	NA	NA	NA	NA	NA	NA	NA	NA
7	2	7.02	1.91	brown	D4	down	steep	100	5		NA	NA	NA	0	NA	NA	NA	NA	NA	NA	NA	NA
7	2	7.02	1.91	brown	U2	up	flat	100	1		NA	NA	NA	0	NA	NA	NA	NA	NA	NA	NA	NA
7	2	7.02	1.91	brown	U3	up	steep	50	4		NA	NA	NA	0	NA	NA	NA	NA	NA	NA	NA	NA
7	2	7.02	1.91	brown	U3	up	steep	50	5		NA	NA	NA	0	NA	NA	NA	NA	NA	NA	NA	NA
7	2	7.02	1.91	brown	U4	up	steep	100	1		NA	NA	NA	0	NA	NA	NA	NA	NA	NA	NA	NA
7	2	7.02	1.91	brown	U4	up	steep	100	2		NA	NA	NA	0	NA	NA	NA	NA	NA	NA	NA	NA
7	2	7.02	1.91	brown	U4	up	steep	100	3		NA	NA	NA	0	NA	NA	NA	NA	NA	NA	NA	NA
7	2	7.02	1.91	brown	U4	up	steep	100	4		NA	NA	NA	0	NA	NA	NA	NA	NA	NA	NA	NA
7	2	7.02	1.91	brown	U4	up	steep	100	5		NA	NA	NA	0	NA	NA	NA	NA	NA	NA	NA	NA
7	4	7.04	1.75	brown	D4	down	steep	100	1		NA	NA	NA	0	NA	NA	NA	NA	NA	NA	NA	NA
7	7	7.07	1.99	brown	D2	down	flat	100	5		NA	NA	NA	0	NA	NA	NA	NA	NA	NA	NA	NA
7	7	7.07	1.99	brown	U2	up	flat	100	2		NA	NA	NA	0	NA	NA	NA	NA	NA	NA	NA	NA
7	7	7.07	1.99	brown	U4	up	steep	100	3		NA	NA	NA	0	NA	NA	NA	NA	NA	NA	NA	NA
7	7	7.07	1.99	brown	U4	up	steep	100	5		NA	NA	NA	0	NA	NA	NA	NA	NA	NA	NA	NA
7	10	7.10	1.82	brown	D1	down	flat	50	1		NA	NA	NA	0	NA	NA	NA	NA	NA	NA	NA	NA
7	10	7.10	1.82	brown	D1	down	flat	50	3		NA	NA	NA	0	NA	NA	NA	NA	NA	NA	NA	NA
7	10	7.10	1.82	brown	D1	down	flat	50	4		NA	NA	NA	0	NA	NA	NA	NA	NA	NA	NA	NA
7	10	7.10	1.82	brown	D2	down	flat	100	1		NA	NA	NA	0	NA	NA	NA	NA	NA	NA	NA	NA
7	10	7.10	1.82	brown	D2	down	flat	100	2		NA	NA	NA	0	NA	NA	NA	NA	NA	NA	NA	NA
7	10	7.10	1.82	brown	D2	down	flat	100	3		NA	NA	NA	0	NA	NA	NA	NA	NA	NA	NA	NA
7	10	7.10	1.82	brown	D2	down	flat	100	4		NA	NA	NA	0	NA	NA	NA	NA	NA	NA	NA	NA
7	10	7.10	1.82	brown	D2	down	flat	100	5		NA	NA	NA	0	NA	NA	NA	NA	NA	NA	NA	NA
7	10	7.10	1.82	brown	D3	down	steep	50	4		NA	NA	NA	0	NA	NA	NA	NA	NA	NA	NA	NA
7	10	7.10	1.82	brown	D4	down	steep	100	3		NA	NA	NA	0	NA	NA	NA	NA	NA	NA	NA	NA
7	10	7.10	1.82	brown	D4	down	steep	100	4		NA	NA	NA	0	NA	NA	NA	NA	NA	NA	NA	NA
7	10	7.10	1.82	brown	D4	down	steep	100	5		0	0	1	1	4.269	3	1	NA	NA	NA	NA	NA
7	10	7.10	1.82	brown	U2	up	flat	100	2		NA	NA	NA	0	NA	NA	NA	NA	NA	NA	NA	NA
7	10	7.10	1.82	brown	U4	up	steep	100	3		NA	NA	NA	0	NA	NA	NA	NA	NA	NA	NA	NA
7	10	7.10	1.82	brown	U4	up	steep	100	4		NA	NA	NA	0	NA	NA	NA	NA	NA	NA	NA	NA
7	10	7.10	1.82	brown	U4	up	steep	100	5		NA	NA	NA	0	NA	NA	NA	NA	NA	NA	NA	NA
8	4	8.04	1.4	white	D3	down	steep	50	3		2	0	1	1	3.429	NA	NA	NA	NA	NA	NA	NA
8	4	8.04	1.4	white	U3	up	steep	50	1		NA	NA	NA	0	NA	NA	NA	NA	NA	NA	NA	NA
8	4	8.04	1.4	white	U3	up	steep	50	2		NA	NA	NA	0	NA	NA	NA	NA	NA	NA	NA	NA
8	4	8.04	1.4	white	U3	up	steep	50	3		NA	NA	NA	0	NA	NA	NA	NA	NA	NA	NA	NA
8	4	8.04	1.4	white	U3	up	steep	50	4		NA	NA	NA	0	NA	NA	NA	NA	NA	NA	NA	NA
8	4	8.04	1.4	white	U3	up	steep	50	5		NA	NA	NA	0	NA	NA	NA	NA	NA	NA	NA	NA
8	4	8.04	1.4	white	U4	up	steep	100	1		NA	NA	NA	0	NA	NA	NA	NA	NA	NA	NA	NA
8	4	8.04	1.4	white	U4	up	steep	100	2		NA	NA	NA	0	NA	NA	NA	NA	NA	NA	NA	NA
8	4	8.04	1.4	white	U4	up	steep	100	3		NA	NA	NA	0	NA	NA	NA	NA	NA	NA	NA	NA
8	4	8.04	1.4	white	U4	up	steep	100	4		NA	NA	NA	0	NA	NA	NA	NA	NA	NA	NA	NA
8	4	8.04	1.4	white	U4	up	steep	100	5		NA	NA	NA	0	NA	NA	NA	NA	NA	NA	NA	NA
8	6	8.06	1.37	white	U2	up	flat	100	1		NA	NA	NA	0	NA	NA	NA	NA	NA	NA	NA	NA
8	6	8.06	1.37	white	U2	up	flat	100	2		NA	NA	NA	0	NA	NA	NA	NA	NA	NA	NA	NA
8	6	8.06	1.37	white	U2	up	flat	100	3		NA	NA	NA	0	NA	NA	NA	NA	NA	NA	NA	NA
8	6	8.06	1.37	white	U2	up	flat	100	4		NA	NA	NA	0	NA	NA	NA	NA	NA	NA	NA	NA
8	6	8.06	1.37	white	U2	up	flat	100	5		NA	NA	NA	0	NA	NA	NA	NA	NA	NA	NA	NA
8	6	8.06	1.37	white	U4	up	steep	100	2		NA	NA	NA	0	NA	NA	NA	NA	NA	NA	NA	NA
8	6	8.06	1.37	white	U4	up	steep	100	3		NA	NA	NA	0	NA	NA	NA	NA	NA	NA	NA	NA
8	6	8.06	1.37	white	U4	up	steep	100	4		NA	NA	NA	0	NA	NA	NA	NA	NA	NA	NA	NA
8	6	8.06	1.37	white	U4	up	steep	100	5		NA	NA	NA	0	NA	NA	NA	NA	NA	NA	NA	NA
